# Supplementary material for: A coarse-graining, ultrametric approach to resolve the phylogeny of prokaryotic strains with frequent homologous recombination
Source: BMC Evol Biol. 2020 May 7;20:52. doi: 10.1186/s12862-020-01616-5 (PMC7204016; doi:10.1186/s12862-020-01616-5)
Supplement: Supplementary file 1 — Additional file 1. Analyses of the simulated genomes: the symmetric distance (SD) and branch score distance (BSD) between the reconstructed trees and the true trees. [file 12862_2020_1616_MOESM1_ESM.xls]

## Sheet: low recombination level
		Symmetric distance (unrooted)				Branch score distance (unrooted)				Symmetric distance (rooted)				Branch score distance (rooted)				CGP model parameters				FileID
root height	no. of strains	CGP	RAxML	ClonalFrameML	Gubbins	CGP	RAxML	ClonalFrameML	Gubbins	CGP	RAxML	ClonalFrameML	Gubbins	CGP	RAxML	ClonalFrameML	Gubbins	150*μ	ρ	θ (%)	δTE (%)
48	10	0	0	0	0	0.00671552	0.0105785	0.0107413	0.0421228	0	1	1	1	0.00624426	0.033515	0.028659	0.0627349	0.02	0.0065809	2.68547	1.49591	0__0_100
9	10	0	0	0	0	0.0206375	0.0210999	0.0233667	0.052543	0	1	1	1	0.0221435	0.0792323	0.0721975	0.115302	0.02	0.00410551	1.87605	0.605941	0__0_10
15	10	0	0	0	0	0.0243198	0.0423326	0.0207278	0.0459889	0	0	0	0	0.02665	0.104522	0.155112	0.0458998	0.02	0.00893831	1.58618	1.89979	0__0_20
25	10	0	0	0	0	0.0151823	0.0204994	0.0132914	0.0361135	0	1	1	1	0.0140279	0.0308401	0.0245	0.053859	0.02	0.00132247	99.4567	2.67443	0__0_30
33	10	0	0	0	0	0.0245238	0.0235261	0.0221716	0.12185	0	1	1	0	0.0193622	0.175117	0.168106	0.218229	0.02	0.00734399	4.31844	1.84256	0__0_40
49	10	0	0	0	0	0.012969	0.0145874	0.0167309	0.0246474	0	3	3	3	0.012438	0.0191708	0.0212778	0.0267967	0.02	0.00680266	3.09757	1.42034	0__0_50
49	10	0	0	0	0	0.0176731	0.0178889	0.0191326	0.0370185	0	1	1	1	0.0155853	0.0219378	0.0218712	0.0409418	0.02	0.00605336	3.05896	1.4857	0__0_60
67	10	0	0	0	0	0.0101654	0.0197489	0.0165664	0.0417097	0	2	2	1	0.0103597	0.0568665	0.0513146	0.0670124	0.02	0.00383873	7.84533	2.16748	0__0_70
16	10	0	0	0	0	0.0200364	0.0231703	0.0212528	0.0350891	0	1	1	1	0.0194898	0.0936016	0.0973104	0.108404	0.02	0.0273351	1.2448	0.890933	0__0_80
70	10	0	0	0	0	0.0120551	0.0140349	0.0103704	0.0339595	0	1	1	1	0.011187	0.123271	0.123615	0.150749	0.02	0.00240196	4.81735	1.39027	0__0_90
77	10	0	0	0	0	0.00805712	0.0114656	0.0111167	0.0770291	0	1	1	1	0.00819945	0.126899	0.130706	0.186022	0.02	0.00107751	8.67977	1.6788	0__1_100
10	10	0	0	0	0	0.0191992	0.0295548	0.0203216	0.044687	0	1	1	1	0.0200953	0.0865667	0.0847993	0.109662	0.02	0.0742232	0.850748	0.544895	0__1_10
12	10	0	0	0	0	0.0180795	0.0247663	0.0192989	0.119301	0	0	0	0	0.0194497	0.0586819	0.187328	0.104764	0.02	0.07107	0.698399	0.649494	0__1_20
23	10	0	0	0	0	0.0145443	0.019358	0.00996507	0.0386922	0	0	0	0	0.0160217	0.0396741	0.0406479	0.0365579	0.02	0.0229468	1.4225	1.06978	0__1_30
17	10	0	0	0	0	0.0387306	0.0487834	0.0243336	0.0382873	0	1	1	1	0.0335988	0.0657775	0.0648764	0.0893202	0.02	0.0257238	1.03094	1.54366	0__1_40
50	10	0	0	0	0	0.0269204	0.023375	0.0151156	0.108712	0	2	2	1	0.0227699	0.158936	0.153697	0.241874	0.02	0.0257195	1.03722	2.35081	0__1_50
36	10	0	0	0	0	0.0231273	0.0259235	0.0117123	0.0417765	2	2	2	1	0.021784	0.0401705	0.0133414	0.0462789	0.02	0.029459	1.05304	1.48112	0__1_60
48	10	0	0	0	0	0.0136973	0.0170301	0.0133804	0.026748	0	1	1	1	0.013692	0.124653	0.124022	0.145407	0.02	0.00147496	3.10759	2.10549	0__1_70
56	10	2	0	0	0	0.0145575	0.0267639	0.0178711	0.0397098	2	0	0	0	0.014567	0.136659	0.162642	0.107976	0.02	0.0258296	1.12055	1.31337	0__1_80
77	10	0	0	0	0	0.0106314	0.00940641	0.00786942	0.0495005	0	1	1	1	0.00982719	0.114036	0.11237	0.15148	0.02	0.215658	100	0.376098	0__1_90
39	10	0	0	0	0	0.0217261	0.0253854	0.0225889	0.0417478	0	2	2	1	0.0190321	0.0813208	0.0818741	0.119859	0.02	0.0210474	2.94865	0.637586	0__2_100
10	8	0	0	0	0	0.0395487	0.0334272	0.0274567	0.0755073	0	1	1	1	0.0386141	0.0759055	0.0698235	0.132892	0.02	0.0208638	1.51579	1.34475	0__2_10
8	5	2	0	0	0	0.0538471	0.0900374	0.0354392	0.141683	2	1	1	1	0.0534845	0.105014	0.0641178	0.173471	0.02	0.0132641	1.03331	10.1762	0__2_20
28	10	0	0	0	0	0.02622	0.028713	0.0175866	0.126789	0	0	0	0	0.0224564	0.049986	0.297342	0.0949609	0.02	0.00676105	0.804148	100	0__2_30
38	10	0	0	0	0	0.0200878	0.0283397	0.0179613	0.0933821	0	1	1	1	0.0204105	0.129656	0.126952	0.199319	0.02	0.022694	1.38482	1.71942	0__2_40
21	10	0	0	0	0	0.0114473	0.0150189	0.0126098	0.0292646	0	1	1	1	0.0115655	0.0359121	0.0282474	0.0481429	0.02	0.00138616	21.1475	0.982461	0__2_50
49	10	0	0	0	0	0.00972423	0.0164098	0.0151371	0.0621838	0	0	0	0	0.00888855	0.0614848	0.199104	0.061782	0.02	0.00577018	2.5236	1.33049	0__2_60
37	10	0	0	0	0	0.00889482	0.0232353	0.0114144	0.0478435	0	0	0	0	0.00854185	0.0248983	0.0818761	0.0411117	0.02	0.0116844	99.9971	1.21413	0__2_70
49	10	0	0	0	0	0.00959851	0.0162018	0.0106878	0.0869706	0	2	2	1	0.00974177	0.123152	0.120446	0.184652	0.02	0.00513201	5.84152	1.1756	0__2_80
53	10	0	0	0	0	0.0137201	0.0110684	0.00944005	0.0554714	0	1	1	1	0.0140442	0.0894471	0.0867897	0.129213	0.02	0.00918943	0.923091	1.60255	0__2_90
79	10	0	0	0	0	0.00898338	0.0134212	0.0107582	0.171394	0	0	0	0	0.0073954	0.216258	0.359125	0.158748	0.02	0.00811761	2.18951	1.13711	0__3_100
9	10	0	0	0	0	0.0216888	0.032694	0.0220111	0.0396636	0	2	2	1	0.023159	0.0733093	0.0683274	0.0882162	0.02	0.0443476	1.3696	0.631461	0__3_10
19	10	0	0	0	0	0.0130904	0.0174224	0.0152612	0.0561242	0	1	1	1	0.0118859	0.0363818	0.0338875	0.0767293	0.02	0.00987028	2.36916	1.16447	0__3_20
29	10	0	0	0	0	0.0187407	0.0257973	0.0161957	0.112968	0	1	1	1	0.0182353	0.110948	0.105454	0.189374	0.02	0.0289817	45.3054	0.805859	0__3_30
9	10	0	0	0	0	0.0274074	0.0245938	0.0200057	0.0413848	0	3	3	1	0.0262295	0.066389	0.0665823	0.0806155	0.02	0.0212136	1.13672	0.6299	0__3_40
10	10	0	0	0	0	0.0247712	0.0242302	0.0232811	0.0406341	0	1	1	0	0.0253786	0.165743	0.153798	0.17186	0.02	0.0212542	0.651108	1.35497	0__3_50
52	10	2	0	0	0	0.0297176	0.0309843	0.0271367	0.0436742	2	0	0	0	0.0241079	0.0393485	0.243209	0.0434318	0.02	0.00875441	4.57522	1.13025	0__3_60
48	10	0	0	0	0	0.017844	0.0215059	0.00910255	0.0519794	0	1	1	1	0.0172202	0.0496439	0.0435959	0.0890304	0.02	0.0261597	1.37216	1.44683	0__3_70
24	10	0	0	0	0	0.0176176	0.0184015	0.0176805	0.0237919	0	0	0	0	0.0161061	0.0567328	0.147774	0.0371409	0.02	0.0603884	1.70211	0.452592	0__3_80
9	10	0	0	0	0	0.0193438	0.036284	0.0276744	0.0951775	0	1	1	0	0.0197338	0.160558	0.157003	0.194662	0.02	0.00610154	2.39985	1.55465	0__3_90
97	10	0	0	0	0	0.0136663	0.0185935	0.0114095	0.138499	0	1	1	0	0.0140832	0.116352	0.116105	0.213394	0.02	0.0249062	7.21895	0.932186	0__4_100
10	5	0	0	0	0	0.0216563	0.0286221	0.0258276	0.0628641	0	1	1	1	0.0220941	0.0469394	0.0426933	0.0905604	0.02	0.0395971	23.2418	0.406975	0__4_10
16	10	0	0	0	0	0.0205146	0.0257119	0.0242546	0.036601	0	1	1	1	0.0204208	0.0441505	0.0451094	0.047761	0.02	0.00242146	7.78377	2.16135	0__4_20
17	10	0	0	0	0	0.0184827	0.0157741	0.018133	0.0209232	0	1	1	1	0.0184758	0.0436341	0.0450454	0.0468178	0.02	0.00156552	7.07648	1.16758	0__4_30
24	10	0	0	0	0	0.0132075	0.0425163	0.0180112	0.019464	0	3	3	3	0.0116856	0.0913341	0.0656742	0.0633658	0.02	0.00557152	9.32813	1.70988	0__4_40
27	10	0	0	0	0	0.0337071	0.0438693	0.0144013	0.0672398	0	1	1	1	0.0276931	0.0743505	0.0431003	0.0970918	0.02	0.0108747	3.61434	1.28495	0__4_50
50	10	0	0	0	0	0.0149663	0.0170041	0.0150687	0.103582	0	0	0	0	0.0139228	0.0549471	0.214274	0.0950018	0.02	0.000616113	9.11279	2.21743	0__4_60
50	10	0	0	0	0	0.01312	0.0149942	0.0120824	0.0612907	0	0	0	0	0.0130047	0.0696953	0.163471	0.0811596	0.02	5.88719e-05	99.7826	4.30945	0__4_70
36	10	0	0	0	0	0.0124307	0.025141	0.0147203	0.0455016	0	1	1	1	0.0129487	0.0304923	0.0292988	0.0547635	0.02	0.154667	0.845899	0.706084	0__4_80
32	10	0	0	0	0	0.0102609	0.0238233	0.0136504	0.0223366	0	1	1	1	0.010978	0.0291438	0.0198132	0.0276882	0.02	0.0137212	3.20393	1.15769	0__4_90
54	10	0	0	0	0	0.0141673	0.026629	0.0150529	0.0809072	0	1	1	1	0.0136241	0.122995	0.119302	0.181108	0.02	0.0127141	3.50724	1.19627	0__5_100
10	10	0	0	0	0	0.0218246	0.0372391	0.0218154	0.0337514	0	0	0	1	0.0194467	0.0762986	0.0550596	0.071296	0.02	0.011255	2.40932	1.13096	0__5_10
10	10	0	0	0	0	0.0260716	0.0297938	0.0312498	0.0429318	0	1	1	1	0.0283763	0.0806572	0.0746557	0.0839599	0.02	0.0110008	3.48301	0.623659	0__5_20
25	10	0	0	0	0	0.0150152	0.0162352	0.0133074	0.0213295	0	1	1	1	0.0152318	0.0329662	0.0320522	0.0371566	0.02	0.00316421	4.28117	0.972561	0__5_30
33	10	0	0	0	0	0.0202661	0.016248	0.0177371	0.135137	0	0	0	0	0.0172619	0.199735	0.217355	0.183506	0.02	0.999975	0.81249	0.253694	0__5_40
28	10	0	0	0	0	0.0179382	0.0182595	0.0212058	0.0907647	0	0	0	0	0.0155622	0.0196813	0.214625	0.0703093	0.02	0.00270483	2.09746	1.48414	0__5_50
54	10	0	0	0	0	0.0124265	0.0266816	0.015216	0.0756979	0	1	1	1	0.0123527	0.119034	0.115847	0.173578	0.02	0.00967063	2.05355	1.53189	0__5_60
43	10	0	0	0	0	0.0145499	0.0282108	0.0120727	0.0298803	0	1	1	1	0.0144509	0.0281748	0.0137486	0.0306538	0.02	0.00689717	1.92115	2.01832	0__5_70
31	10	0	0	0	0	0.00821705	0.0263362	0.014475	0.057547	0	1	1	1	0.00857389	0.0288215	0.0201446	0.0646334	0.02	0.00858874	1.29651	1.98889	0__5_80
72	10	0	0	0	0	0.0187397	0.0219878	0.0103628	0.0293535	2	1	1	1	0.0149396	0.0211161	0.0113655	0.0314897	0.02	0.00406449	4.19772	1.81035	0__5_90
65	10	0	0	0	0	0.00715451	0.014199	0.0157146	0.0352518	0	1	1	1	0.00745015	0.0751115	0.0727169	0.103721	0.02	0.0249418	1.48873	1.23047	0__6_100
3	5	0	0	0	0	0.0757868	0.0450311	0.0437118	0.113957	0	1	1	0	0.0591082	0.139688	0.136732	0.179996	0.02	0.0151576	5.7931	0.26696	0__6_10
19	10	0	0	0	0	0.0149875	0.0155768	0.0151387	0.0206394	0	1	1	1	0.0158924	0.0979967	0.0995872	0.106007	0.02	0.005858	11.2315	0.979403	0__6_20
23	10	0	0	0	0	0.0120562	0.0236347	0.018319	0.0271413	0	1	1	1	0.0113244	0.0480063	0.0405134	0.0517592	0.02	0.00497356	47.7784	1.07321	0__6_30
37	10	0	0	0	0	0.00988173	0.0133954	0.00826614	0.0477461	0	3	3	3	0.00959189	0.0571862	0.0580773	0.0786339	0.02	0.0665202	3.37737	0.463802	0__6_40
37	10	0	0	0	0	0.0161336	0.0154854	0.0115151	0.0540281	0	2	2	1	0.0147173	0.0469201	0.0407339	0.0824029	0.02	0.0363035	1.6378	0.598154	0__6_50
42	10	0	0	0	0	0.0184445	0.0160614	0.0123834	0.0709924	0	1	1	1	0.015153	0.141744	0.144755	0.203219	0.02	0.00453905	1.20282	0.777829	0__6_60
68	10	0	0	0	0	0.0155822	0.0140675	0.0163309	0.136051	0	0	0	0	0.0120819	0.261077	0.278051	0.19041	0.02	0.0198305	99.9993	0.621564	0__6_70
55	10	0	0	0	0	0.00856139	0.0190914	0.0161345	0.0521433	0	1	1	1	0.00907425	0.0952665	0.0956902	0.139209	0.02	0.00904674	2.8485	1.65373	0__6_80
39	10	0	0	0	0	0.022404	0.0326617	0.0256777	0.0620784	0	3	3	1	0.0179307	0.0900779	0.0927454	0.132928	0.02	0.0166098	1.95626	1.09115	0__6_90
60	10	0	0	0	0	0.0116644	0.017785	0.0182434	0.0478527	0	1	1	1	0.0102757	0.0818341	0.0784266	0.11762	0.02	0.0108525	16.056	0.81653	0__7_100
7	10	0	0	0	0	0.030334	0.0612433	0.0395916	0.0532942	0	1	1	1	0.0306319	0.0741901	0.0636129	0.0773757	0.02	0.019718	1.65144	1.22235	0__7_10
18	10	0	0	0	0	0.0252525	0.03219	0.0217659	0.024294	0	0	0	0	0.0250181	0.036446	0.0729361	0.029254	0.02	0.0559689	1.30447	0.811534	0__7_20
11	10	0	0	0	0	0.0216292	0.0449787	0.0247828	0.0293485	0	1	1	1	0.0248509	0.0508048	0.0376816	0.0458489	0.02	0.00947367	13.6305	1.00787	0__7_30
34	10	0	0	0	0	0.0137544	0.0235419	0.00947821	0.133992	0	1	1	0	0.0121635	0.275902	0.281911	0.221571	0.02	0.00501404	1.55514	1.89239	0__7_40
49	10	0	0	0	0	0.018702	0.0182789	0.0181358	0.077031	0	0	0	0	0.0177475	0.0178812	0.16723	0.0624285	0.02	0.0239612	2.17403	0.582345	0__7_50
42	10	0	0	0	0	0.0150596	0.0171846	0.013223	0.0312646	0	1	1	1	0.0163753	0.02297	0.0177704	0.0291453	0.02	0.0109458	7.33943	1.27523	0__7_60
64	10	0	0	0	0	0.0141869	0.0214149	0.0161042	0.0222061	0	1	1	1	0.0142245	0.0868148	0.0845593	0.0877062	0.02	0.00509053	1.80484	2.38226	0__7_70
67	10	0	0	0	0	0.0125894	0.0149112	0.014282	0.0480168	0	2	2	1	0.0107613	0.0580081	0.0618802	0.0895399	0.02	0.0155767	2.08415	0.57363	0__7_80
60	10	0	0	0	0	0.0289451	0.0415257	0.0260067	0.164582	0	0	0	0	0.0238479	0.0506827	0.402151	0.124611	0.02	0.0124154	2.30776	1.30518	0__7_90
87	10	0	0	0	0	0.00855225	0.0112807	0.00858497	0.126375	0	0	0	0	0.00774767	0.0368994	0.168944	0.107082	0.02	0.0133699	4.03781	1.24357	0__8_100
5	5	0	0	0	0	0.0532626	0.047592	0.0463836	0.236881	0	0	0	0	0.0441176	0.0932178	0.30173	0.187557	0.02	0.99812	1.16594	0.195879	0__8_10
15	10	0	0	0	0	0.0133009	0.016457	0.0180267	0.0487068	0	1	1	1	0.0128241	0.085282	0.0856038	0.120869	0.02	0.001468	20.2038	1.13701	0__8_20
18	5	0	0	0	0	0.0129968	0.036059	0.0220928	0.329964	0	0	0	0	0.0155499	0.0667946	0.440272	0.263872	0.02	0.00685749	86.5931	1.11206	0__8_30
27	10	0	0	0	0	0.0230716	0.0299116	0.0201048	0.0508725	0	1	1	1	0.0225787	0.0324013	0.0278096	0.0651104	0.02	0.0025302	2.61277	1.93823	0__8_40
48	10	0	0	0	0	0.0145487	0.0148324	0.0141056	0.0413577	0	1	1	1	0.0143881	0.0630188	0.0637087	0.0950855	0.02	0.00105146	0.995005	4.19284	0__8_50
44	10	0	0	0	0	0.0107923	0.0196889	0.017892	0.0420999	0	0	0	0	0.0108522	0.0318827	0.0601326	0.046469	0.02	0.03056	3.72233	0.944842	0__8_60
27	10	0	0	0	0	0.016739	0.0185952	0.0172927	0.0314237	0	1	1	1	0.0165231	0.0277594	0.0269089	0.0433342	0.02	0.0014542	3.65568	1.58642	0__8_70
38	10	0	0	0	0	0.0127125	0.0125203	0.0132392	0.0399298	0	0	0	1	0.0137501	0.015693	0.040174	0.0664045	0.02	0.00581272	1.28396	1.21392	0__8_80
78	10	2	2	2	2	0.0162073	0.0265831	0.02561	0.0233003	2	2	2	2	0.0153949	0.0665954	0.0950693	0.0334858	0.02	0.0125425	3.20391	1.25363	0__8_90
87	10	0	0	0	0	0.0120069	0.0283492	0.0116248	0.143965	0	0	0	0	0.0100481	0.156439	0.280113	0.141067	0.02	0.0021531	1.26655	100	0__9_100
9	10	0	0	0	0	0.0294882	0.0298789	0.03228	0.0506748	0	1	1	1	0.0304331	0.0493535	0.0413751	0.067676	0.02	0.00580159	2.78356	1.30206	0__9_10
11	10	0	0	0	0	0.0401423	0.0283103	0.028071	0.133877	0	0	0	0	0.0335834	0.106953	0.255712	0.13259	0.02	0.00613634	0.834246	1.67609	0__9_20
30	10	0	0	0	0	0.00969485	0.0240468	0.0149918	0.089378	0	1	1	1	0.0100691	0.0950477	0.100928	0.166217	0.02	0.00416271	6.65806	1.44609	0__9_30
37	10	0	0	0	0	0.0195986	0.0206049	0.016183	0.0929406	0	1	1	1	0.0203427	0.0999211	0.10123	0.17745	0.02	0.0429347	0.658915	1.14213	0__9_40
11	10	0	0	0	0	0.0399912	0.0340587	0.0215931	0.0374579	0	1	1	1	0.034809	0.0376116	0.0328478	0.0598335	0.02	0.0072011	1.96049	1.04782	0__9_50
55	10	0	0	0	0	0.00945588	0.0170411	0.0124338	0.0432287	0	3	3	3	0.00937294	0.0394732	0.0397838	0.0535366	0.02	0.00646065	1.98586	1.89954	0__9_60
28	10	0	0	0	0	0.0147755	0.0175565	0.017947	0.0330275	0	1	1	1	0.0153335	0.085124	0.08234	0.104711	0.02	0.0572779	1.07951	0.664775	0__9_70
10	10	0	0	0	0	0.0266639	0.0481995	0.0294705	0.0452607	0	1	1	1	0.0280084	0.0744641	0.0627061	0.0798258	0.02	0.048273	1.64565	1.02293	0__9_80
45	10	0	0	0	0	0.0107357	0.0235276	0.0169572	0.0698255	0	1	1	1	0.0121655	0.0838318	0.0761831	0.133049	0.02	0.00938365	2.13566	1.59429	0__9_90

## Sheet: intermediate recombination leve
		Symmetric distance (unrooted)				Branch score distance (unrooted)				Symmetric distance (rooted)				Branch score distance (rooted)				CGP model parameters				FileID
root height	no. of strains	CGP	RAxML	ClonalFrameML	Gubbins	CGP	RAxML	ClonalFrameML	Gubbins	CGP	RAxML	ClonalFrameML	Gubbins	CGP	RAxML	ClonalFrameML	Gubbins	150*μ	ρ	θ (%)	δTE (%)
86	10	0	0	0	0	0.0614224	0.0940962	0.11657	0.0860929	0	1	1	1	0.0584792	0.0880539	0.109995	0.0786463	0.02	0.145529	6.30384	1.51299	1__0_100
6	7	0	0	0	0	0.0222815	0.0471548	0.0189587	0.189583	0	2	2	0	0.0221453	0.124868	0.117894	0.269762	0.02	0.346206	3.12353	1.29087	1__0_10
16	10	0	0	0	0	0.041314	0.07606	0.0365027	0.052196	0	1	1	1	0.0388373	0.0787053	0.0565863	0.06624	0.02	0.116257	89.2371	1.45599	1__0_20
30	10	0	0	0	0	0.0382948	0.0518917	0.0642201	0.0425464	0	1	1	1	0.0360609	0.0446946	0.0580395	0.0402278	0.02	0.182074	7.14102	1.42739	1__0_30
22	10	0	0	0	0	0.0257294	0.0419668	0.03388	0.0670096	2	1	1	1	0.0217417	0.0399349	0.0331914	0.0646626	0.02	0.20667	4.48856	1.46198	1__0_40
45	10	2	0	0	2	0.0482235	0.0642999	0.0761444	0.070151	2	3	3	3	0.0369788	0.179076	0.171407	0.258938	0.02	0.0911959	18.4222	1.5417	1__0_50
52	10	0	0	0	0	0.0641957	0.0947219	0.0809756	0.0379066	0	1	1	0	0.0503635	0.112114	0.109855	0.120663	0.02	0.126079	5.52318	1.80797	1__0_60
42	10	0	0	0	0	0.0330996	0.0347294	0.0318658	0.168879	0	0	0	0	0.0266295	0.0329687	0.22869	0.124738	0.02	0.131561	23.6491	1.50617	1__0_70
39	10	1	2	2	0	0.0433715	0.0738723	0.0338718	0.18275	1	2	2	0	0.0356311	0.0714855	0.221932	0.137498	0.02	0.126606	100	1.49338	1__0_80
67	10	0	0	0	0	0.0760755	0.0539892	0.0802108	0.0922527	0	1	1	1	0.0583195	0.0804626	0.0787053	0.0913849	0.02	0.0780916	97.177	1.68854	1__0_90
96	10	0	0	0	0	0.0180213	0.16736	0.256346	0.177494	0	0	0	0	0.0138948	0.202601	0.261472	0.133728	0.02	0.615821	100	1.24045	1__1_100
10	6	0	0	0	0	0.0472402	0.0823353	0.0625279	0.081235	0	1	1	1	0.0399071	0.0900853	0.0766794	0.141412	0.02	0.144855	6.64249	1.83586	1__1_10
12	10	0	0	0	0	0.0361093	0.0680909	0.0391426	0.107089	0	2	2	1	0.0370389	0.182682	0.135044	0.230331	0.02	0.183772	7.54659	1.63079	1__1_20
22	10	0	0	0	0	0.021196	0.0433414	0.0407407	0.128499	0	1	1	0	0.0219285	0.136576	0.1286	0.169434	0.02	0.318464	7.56655	1.61343	1__1_30
29	10	0	0	0	0	0.0333486	0.0573485	0.0571662	0.0544488	0	1	1	1	0.0360005	0.0531061	0.0493424	0.0519667	0.02	0.232686	8.06688	1.67464	1__1_40
49	10	0	0	0	0	0.0362336	0.0518482	0.0572373	0.0359304	0	1	1	1	0.0314382	0.0565459	0.0518146	0.0727374	0.02	0.0769346	18.3434	1.40922	1__1_50
22	10	0	0	0	0	0.0199995	0.0484648	0.0466865	0.104163	0	0	0	0	0.0202519	0.12077	0.124135	0.10729	0.02	0.248185	4.69765	1.85882	1__1_60
37	10	0	0	0	0	0.0229579	0.0543313	0.0546808	0.325582	0	1	1	0	0.0193543	0.137934	0.1328	0.260571	0.02	0.464063	15.6366	1.3679	1__1_70
77	10	0	0	0	0	0.0307856	0.0937101	0.101543	0.0408081	0	2	2	1	0.0267316	0.0801669	0.085457	0.0999898	0.02	0.587489	100	1.21663	1__1_80
29	10	0	0	0	0	0.022685	0.0452824	0.0337458	0.0573752	0	1	1	1	0.024507	0.0434644	0.0295532	0.0616505	0.02	0.20019	6.06592	1.69358	1__1_90
32	10	0	0	0	0	0.0264573	0.0506323	0.0218406	0.120351	0	0	0	0	0.0232143	0.134683	0.130286	0.119619	0.02	0.135945	34.0674	1.7196	1__2_100
5	7	0	0	0	0	0.0944649	0.134962	0.0266752	0.138555	0	1	1	0	0.0818149	0.150177	0.149412	0.234218	0.02	0.0548122	13.4926	1.2249	1__2_10
14	10	0	0	0	0	0.0472432	0.0770801	0.0375621	0.0872968	0	1	1	1	0.0372408	0.116558	0.11273	0.19027	0.02	0.0774359	28.229	1.63052	1__2_20
11	8	0	0	0	0	0.0422578	0.0597838	0.0221707	0.187017	0	1	1	0	0.0377913	0.0960231	0.104705	0.228569	0.02	0.38073	4.21992	0.799081	1__2_30
26	10	0	0	0	0	0.0217295	0.0584848	0.0165582	0.022332	0	1	1	1	0.0213196	0.0778418	0.0488199	0.055327	0.02	0.0749659	9.75373	1.66768	1__2_40
37	10	0	0	0	0	0.0401748	0.0520983	0.0278575	0.136368	0	1	1	1	0.0374419	0.116358	0.0939017	0.212644	0.02	0.128675	8.99649	1.524	1__2_50
38	10	0	0	0	0	0.0732436	0.0954804	0.089946	0.0650708	0	2	2	1	0.0596859	0.0967513	0.0965953	0.116831	0.02	0.13766	3.89266	1.20807	1__2_60
62	10	0	0	0	0	0.0752689	0.124455	0.104272	0.0747699	0	1	1	1	0.0772435	0.118744	0.0994158	0.0692535	0.02	0.237137	3.30631	1.11059	1__2_70
48	10	0	0	0	0	0.0662134	0.078095	0.102595	0.0424332	0	1	1	1	0.0640793	0.0720802	0.0927646	0.0613451	0.02	0.0852073	4.18123	1.27898	1__2_80
69	10	0	0	0	0	0.128472	0.119738	0.155417	0.125544	0	1	1	1	0.116455	0.103697	0.134593	0.112293	0.02	0.0570823	11.5717	1.44549	1__2_90
42	10	0	2	2	0	0.0232689	0.0489888	0.0594596	0.0341517	0	3	3	1	0.0178106	0.0415833	0.0468483	0.055504	0.02	0.130904	6.31279	1.55452	1__3_100
4	5	0	0	0	0	0.0410927	0.113802	0.0380563	0.149569	0	0	0	0	0.0477454	0.17049	0.215078	0.131454	0.02	0.12188	5.67641	1.00396	1__3_10
4	5	0	0	0	0	0.0883882	0.145396	0.0424085	0.153162	0	0	0	0	0.0697473	0.137944	0.194812	0.131662	0.02	0.132335	4.65038	1.55774	1__3_20
23	10	0	0	0	0	0.0319905	0.0848817	0.0359991	0.0588146	0	1	1	0	0.032709	0.148199	0.127038	0.154998	0.02	0.139168	13.5561	1.64096	1__3_30
16	10	0	0	0	0	0.0270128	0.0546651	0.0204911	0.0784533	0	1	1	1	0.0267887	0.0591773	0.0381366	0.104309	0.02	0.166422	9.54206	1.63195	1__3_40
42	10	0	0	0	0	0.0305504	0.0538153	0.0334959	0.0484508	0	1	1	1	0.0326721	0.0689066	0.0460951	0.052844	0.02	0.153013	6.72018	1.5397	1__3_50
46	10	0	0	0	0	0.0340289	0.0539895	0.0631556	0.0700272	0	3	3	1	0.0348096	0.0589079	0.0657458	0.0899858	0.02	0.145346	5.9798	1.60547	1__3_60
42	10	0	0	0	0	0.0175596	0.0392068	0.0309	0.0412365	0	0	0	1	0.0188124	0.0418026	0.0318444	0.041821	0.02	0.201469	10.0311	1.41689	1__3_70
29	10	0	0	0	0	0.0299431	0.0266667	0.0190865	0.121467	0	1	1	0	0.0241218	0.0693834	0.0492055	0.137661	0.02	0.10183	7.40315	1.26156	1__3_80
46	10	0	0	0	0	0.0240013	0.053531	0.0530455	0.125998	0	1	1	0	0.0229603	0.179202	0.165406	0.249759	0.02	0.137329	14.6961	1.58427	1__3_90
60	10	0	0	0	0	0.0138909	0.0570852	0.10124	0.03796	0	1	1	0	0.0129033	0.12707	0.11586	0.0820062	0.02	0.301176	3.345	0.783953	1__4_100
6	5	0	0	0	0	0.0737473	0.0965557	0.0166249	0.255557	0	0	0	0	0.0660725	0.179892	0.35977	0.195342	0.02	0.125901	10.2514	1.68064	1__4_10
19	8	0	0	0	0	0.040308	0.064406	0.022859	0.149043	0	0	0	0	0.0354199	0.0682023	0.224168	0.122403	0.02	0.04537	11.0129	1.30364	1__4_20
13	10	0	0	0	0	0.0431287	0.0749814	0.0423777	0.0679591	0	1	1	1	0.0412227	0.129184	0.1088	0.149336	0.02	0.256361	5.56994	1.38399	1__4_30
26	10	0	0	0	0	0.0223063	0.049597	0.0375918	0.182772	0	0	0	0	0.0237848	0.182754	0.193508	0.190622	0.02	0.176705	6.78005	1.37625	1__4_40
27	10	0	0	0	0	0.023582	0.0602678	0.0352494	0.134129	0	3	3	1	0.0242369	0.135555	0.130352	0.254701	0.02	0.129739	4.33853	0.996192	1__4_50
43	10	0	0	0	0	0.0397313	0.0247475	0.0309051	0.249582	0	1	1	0	0.0317314	0.100152	0.0909633	0.229403	0.02	0.237782	4.7026	1.42553	1__4_60
23	10	0	0	0	0	0.0203382	0.0353063	0.0173577	0.203755	0	1	1	0	0.0176021	0.179203	0.176583	0.219417	0.02	0.134575	6.05564	1.68005	1__4_70
11	6	0	0	0	0	0.0477297	0.0664584	0.0456366	0.252982	0	1	1	0	0.0394493	0.225955	0.200043	0.253887	0.02	0.50102	20.9495	1.29656	1__4_80
72	10	0	0	0	0	0.0575181	0.0136136	0.0499776	0.249235	0	0	0	0	0.0455023	0.1172	0.314594	0.188411	0.02	0.0430873	0.943463	2.50791	1__4_90
83	10	0	0	0	0	0.0932108	0.112387	0.11621	0.0358303	0	2	2	1	0.0704671	0.108323	0.117954	0.143166	0.02	0.0898286	11.2954	1.57946	1__5_100
8	7	0	0	0	0	0.048228	0.0718346	0.0189914	0.131541	0	1	1	0	0.049472	0.117164	0.0805592	0.132494	0.02	0.197172	4.98981	1.37669	1__5_10
9	10	0	0	0	0	0.0257698	0.0648224	0.0239424	0.0607574	0	1	1	1	0.0248358	0.0610918	0.0416497	0.0645332	0.02	0.117112	24.4492	1.68092	1__5_20
25	10	0	0	0	0	0.0284641	0.0523484	0.0333091	0.0672407	0	1	1	0	0.0261466	0.1002	0.0928603	0.101398	0.02	0.096429	29.0335	1.59588	1__5_30
40	10	0	0	0	0	0.0726801	0.1007	0.12205	0.0295326	0	1	1	0	0.0542234	0.17685	0.169309	0.18064	0.02	0.0804329	5.55062	1.62421	1__5_40
44	10	0	0	0	0	0.0126927	0.0464363	0.0449112	0.0733751	0	1	1	0	0.0127124	0.0909744	0.0762426	0.129628	0.02	0.115008	12.4323	1.6662	1__5_50
51	10	0	0	0	0	0.0554453	0.114087	0.105112	0.0849052	0	1	1	0	0.0418633	0.184331	0.183629	0.270211	0.02	0.180035	4.40099	1.37035	1__5_60
64	10	2	2	2	0	0.0268571	0.0490401	0.0923027	0.0566031	2	3	3	1	0.0219943	0.0690388	0.0807039	0.126231	0.02	0.0753321	3.24955	1.44171	1__5_70
64	10	0	0	0	0	0.0303553	0.0762669	0.150039	0.207295	0	0	0	0	0.0243491	0.0650312	0.25777	0.15604	0.02	0.0896328	3.5209	1.41004	1__5_80
83	10	0	0	0	0	0.0722264	0.0826395	0.126607	0.0808666	0	1	1	1	0.0556571	0.0890782	0.104224	0.0898867	0.02	0.100177	11.102	1.56924	1__5_90
75	10	0	0	0	0	0.100335	0.135707	0.184462	0.0271282	0	1	1	0	0.0750622	0.211877	0.20375	0.224613	0.02	0.0958414	6.81945	1.48969	1__6_100
10	10	0	0	0	0	0.0420138	0.0578031	0.0351512	0.151791	0	1	1	0	0.0396778	0.176537	0.167279	0.215931	0.02	0.0953622	2.97237	1.56289	1__6_10
18	10	0	0	0	0	0.0198312	0.0224888	0.0235454	0.181234	0	1	1	0	0.0163892	0.159766	0.151626	0.236886	0.02	0.433793	2.6527	1.02643	1__6_20
27	10	0	0	0	0	0.0533045	0.0577634	0.0605482	0.060484	0	0	0	0	0.0435292	0.0508761	0.151707	0.0548395	0.02	0.0783743	4.16709	1.74934	1__6_30
37	10	0	0	0	0	0.0346294	0.0409507	0.0507892	0.0355406	0	1	1	0	0.0255293	0.119631	0.112516	0.1118	0.02	0.400944	2.2805	1.1141	1__6_40
38	10	0	0	0	0	0.0152744	0.0367386	0.0504798	0.130038	0	1	1	1	0.0140115	0.0810161	0.0722046	0.202497	0.02	0.172719	8.02282	1.4548	1__6_50
37	10	0	0	0	0	0.015223	0.0927963	0.0621775	0.273547	0	1	1	0	0.0157735	0.158078	0.170908	0.232471	0.02	0.999997	5.45824	0.854336	1__6_60
34	10	0	0	0	0	0.02784	0.0366653	0.0500104	0.049272	0	1	1	1	0.0277582	0.0513022	0.0487921	0.0776988	0.02	0.336905	12.908	1.25595	1__6_70
74	10	0	0	0	0	0.0231602	0.0886846	0.12387	0.145311	0	1	1	0	0.0214705	0.152819	0.144878	0.274026	0.02	0.236945	5.18865	1.44314	1__6_80
70	10	0	0	0	0	0.0195325	0.0411153	0.0559065	0.0334274	0	1	1	1	0.0197901	0.0372896	0.0509023	0.0496148	0.02	0.0901492	4.83529	1.76435	1__6_90
60	10	0	0	0	0	0.0325607	0.0436134	0.0751488	0.0548847	0	1	1	1	0.0277286	0.0657513	0.0725373	0.0996155	0.02	0.229181	5.32512	1.72492	1__7_100
8	9	0	0	0	0	0.0280539	0.076974	0.030948	0.0796331	0	1	1	1	0.0304209	0.16916	0.110549	0.183124	0.02	0.402374	12.1619	1.35028	1__7_10
15	10	0	0	0	0	0.0415325	0.0513665	0.0641709	0.0389653	0	1	1	1	0.0349657	0.0982509	0.079187	0.128106	0.02	0.176672	7.11149	1.7253	1__7_20
3	5	0	0	0	0	0.0233777	0.0818687	0.068506	0.213317	0	0	0	0	0.0210912	0.103913	0.162218	0.181447	0.02	0.19528	17.4214	1.5666	1__7_30
38	10	0	0	0	0	0.0230423	0.0630662	0.0529532	0.0895423	0	3	3	1	0.0184772	0.119827	0.0999544	0.12708	0.02	0.199399	6.15794	1.74443	1__7_40
34	10	0	0	0	0	0.0560619	0.0549785	0.0649472	0.0569098	0	3	3	3	0.0464713	0.0571875	0.0637285	0.0600415	0.02	0.0839136	36.4724	1.40779	1__7_50
53	10	0	0	0	0	0.0273897	0.0812119	0.0352488	0.243752	0	0	0	0	0.0255584	0.172679	0.324796	0.184663	0.02	0.0858246	9.15631	1.72291	1__7_60
46	10	0	0	0	0	0.0339549	0.0548961	0.058517	0.0484875	0	2	2	1	0.0320133	0.0626625	0.0639431	0.0713966	0.02	0.160797	5.58426	1.77305	1__7_70
53	10	0	0	0	0	0.0307434	0.0853821	0.0418646	0.236727	0	0	0	0	0.0280744	0.18066	0.294153	0.184115	0.02	0.0859755	7.91174	1.68309	1__7_80
53	10	0	0	0	0	0.0338659	0.0891931	0.0388303	0.246508	0	0	0	0	0.028914	0.252011	0.318542	0.19005	0.02	0.0978924	10.9396	1.67088	1__7_90
96	10	0	0	0	0	0.0395443	0.0790872	0.158176	0.120123	0	0	0	0	0.0307079	0.124742	0.179192	0.101921	0.02	0.501001	100	1.26089	1__8_100
9	9	0	0	0	0	0.0994547	0.0965571	0.0222336	0.0881233	2	1	1	0	0.0765716	0.114543	0.0663448	0.0897128	0.02	0.16181	7.12236	1.80415	1__8_10
15	10	2	0	0	0	0.0337198	0.0472362	0.0208077	0.158471	2	1	1	0	0.0335965	0.169853	0.160138	0.267491	0.02	0.247967	6.36449	1.47629	1__8_20
26	10	0	0	0	0	0.0359201	0.0581069	0.0467216	0.0774933	0	1	1	1	0.0373441	0.0927588	0.0669191	0.138849	0.02	0.199952	14.2219	1.57285	1__8_30
27	10	2	0	0	0	0.0400252	0.0624475	0.0322554	0.170543	2	3	3	1	0.0400031	0.0795993	0.0869547	0.229587	0.02	0.199715	4.37657	1.80033	1__8_40
40	10	0	0	0	0	0.0682741	0.0643555	0.0813506	0.057449	0	1	1	1	0.0617331	0.054838	0.0714889	0.0510114	0.02	0.0186897	13.5734	1.93362	1__8_50
39	10	0	0	0	0	0.0282122	0.0388347	0.0541115	0.0443925	0	1	1	1	0.0254643	0.0415173	0.0508419	0.044601	0.02	0.246565	6.22043	1.50503	1__8_60
45	10	0	2	2	0	0.0321233	0.0611881	0.0631301	0.0614462	0	3	3	1	0.0289932	0.0624189	0.0557955	0.0995873	0.02	0.184687	3.58215	1.69655	1__8_70
60	10	0	0	0	0	0.0350189	0.0338286	0.0845344	0.302852	0	0	0	0	0.02825	0.202413	0.216209	0.239365	0.02	0.299998	100	1.50901	1__8_80
51	10	0	0	0	0	0.0147056	0.0629205	0.0865794	0.108832	0	1	1	0	0.0154062	0.121847	0.113677	0.147694	0.02	0.218952	9.47711	1.58699	1__8_90
60	10	0	0	0	0	0.030189	0.0373955	0.0665703	0.194783	0	1	1	0	0.0244301	0.137904	0.113263	0.239389	0.02	0.282297	63.3345	1.53964	1__9_100
9	9	0	0	0	0	0.0656921	0.0800957	0.0368663	0.214836	0	1	1	0	0.0531244	0.147241	0.156565	0.227615	0.02	0.665576	8.72416	1.26217	1__9_10
11	9	0	0	0	0	0.0450081	0.101053	0.0306076	0.0404144	0	1	1	1	0.0439584	0.0964909	0.0304354	0.042213	0.02	0.131153	28.5008	1.5336	1__9_20
25	10	0	0	0	0	0.0354584	0.0574771	0.0568768	0.0561158	0	1	1	1	0.0322797	0.0658343	0.0557914	0.0591663	0.02	0.196154	4.08019	1.7314	1__9_30
29	10	0	0	0	0	0.0426703	0.0452545	0.0525264	0.0593533	2	1	1	1	0.0373757	0.0553513	0.0569882	0.0694923	0.02	0.226835	6.14513	1.51996	1__9_40
36	10	0	0	0	0	0.0211967	0.0545775	0.0528107	0.110251	0	3	3	1	0.0168084	0.12504	0.124153	0.133817	0.02	0.194123	3.99485	1.71037	1__9_50
29	10	0	0	0	2	0.0328458	0.042551	0.043078	0.0552798	2	1	1	3	0.0278187	0.0516169	0.0454458	0.0668435	0.02	0.227674	4.75068	1.61045	1__9_60
29	10	2	0	0	2	0.038013	0.0443892	0.0364319	0.079959	4	0	0	3	0.0320494	0.0416218	0.0327969	0.0782947	0.02	0.183187	4.681	1.66829	1__9_70
29	10	0	0	0	0	0.0479097	0.0555332	0.0653676	0.0762102	4	1	1	3	0.0440792	0.0510342	0.0596635	0.0737521	0.02	0.257487	5.82157	1.54731	1__9_80
28	10	0	0	0	0	0.0298214	0.0567617	0.0391568	0.134309	0	1	1	0	0.0256392	0.24879	0.23769	0.237869	0.02	0.0727895	21.7671	1.97659	1__9_90

## Sheet: high recombination level
		Symmetric distance (unrooted)				Branch score distance (unrooted)				Symmetric distance (rooted)				Branch score distance (rooted)				CGP model parameters				FileID
root height	no. of strains	CGP	RAxML	ClonalFrameML	Gubbins	CGP	RAxML	ClonalFrameML	Gubbins	CGP	RAxML	ClonalFrameML	Gubbins	CGP	RAxML	ClonalFrameML	Gubbins	150*μ	ρ	θ (%)	δTE (%)
23	10	0	0	0	0	0.0252585	0.0496102	0.0263832	0.0640727	0	1	1	1	0.022305	0.100932	0.0845417	0.13565	0.02	0.186661	8.06952	2.01846	2__0_100
3	5	0	0	0	0	0.035598	0.112694	0.0573998	0.232714	0	1	1	0	0.0363636	0.211981	0.146073	0.242511	0.02	0.367173	17.6457	1.29032	2__0_10
12	10	2	0	0	0	0.0364386	0.0708854	0.031941	0.0808315	2	1	1	1	0.036443	0.148571	0.113901	0.178159	0.02	0.135063	11.5333	2.14561	2__0_20
27	10	0	0	0	0	0.0177328	0.0430566	0.0378819	0.140076	0	1	1	1	0.017834	0.079926	0.0594995	0.193175	0.02	0.346744	5.91897	1.88239	2__0_30
23	10	0	0	0	0	0.0387068	0.0490262	0.0294563	0.0752698	2	1	1	0	0.0338752	0.100376	0.0931347	0.10512	0.02	0.181222	9.91566	2.01892	2__0_40
49	10	2	2	2	0	0.0666342	0.084729	0.0823473	0.0478719	2	3	3	1	0.051492	0.0851581	0.0864116	0.127149	0.02	0.219236	9.551	1.90997	2__0_50
9	9	0	0	0	0	0.050042	0.0567369	0.0413393	0.182518	0	1	1	1	0.0578425	0.099523	0.0834986	0.234744	0.02	0.508053	9.32509	1.457	2__0_60
65	10	0	2	2	2	0.0361198	0.0751911	0.0867137	0.0356467	0	3	3	3	0.0339341	0.074519	0.0771795	0.0877696	0.02	0.400635	3.98893	1.85261	2__0_70
75	10	0	0	0	0	0.0453495	0.120302	0.122064	0.0545511	0	2	2	1	0.0376927	0.0999232	0.105456	0.149066	0.02	0.445222	7.26885	1.75179	2__0_80
82	10	0	0	0	2	0.0683432	0.169298	0.234774	0.0968055	0	0	0	2	0.0550983	0.185027	0.215867	0.118684	0.02	0.271962	4.83887	1.92513	2__0_90
76	10	2	0	0	0	0.0360083	0.113552	0.162594	0.53083	2	1	1	0	0.0290114	0.243323	0.228839	0.389872	0.02	0.589702	7.24849	1.73457	2__1_100
7	9	0	0	0	0	0.0416136	0.0928298	0.0280106	0.0995504	0	2	2	1	0.0386444	0.118737	0.0820282	0.163047	0.02	0.343698	8.78636	1.89531	2__1_10
13	10	0	0	0	0	0.0524406	0.0923924	0.0366364	0.0667851	2	3	3	3	0.046658	0.104115	0.0755075	0.0913028	0.02	0.177506	20.4434	2.02636	2__1_20
11	10	1	2	2	0	0.0590261	0.0874338	0.037479	0.105859	1	4	4	1	0.0491848	0.0927451	0.093981	0.152606	0.02	0.184614	7.96495	2.27535	2__1_30
22	10	0	0	0	0	0.0388647	0.0551558	0.0550174	0.11861	0	0	0	0	0.0322017	0.0831684	0.0984164	0.0927763	0.02	0.438413	4.7519	2.01102	2__1_40
26	10	0	0	0	0	0.0458086	0.0831586	0.0449115	0.144905	0	1	1	0	0.0379453	0.111913	0.11384	0.213888	0.02	0.509191	4.8485	1.93326	2__1_50
42	9	0	0	0	2	0.0293154	0.0969588	0.0231859	0.266957	0	0	0	2	0.0231656	0.213071	0.465295	0.201995	0.02	0.335728	4.27304	2.31121	2__1_60
59	10	0	0	0	0	0.0451665	0.0749309	0.0687081	0.068201	0	3	3	1	0.0444417	0.111901	0.0905698	0.117108	0.02	0.207226	8.87202	2.14242	2__1_70
59	10	0	0	0	0	0.0470128	0.0580937	0.0582321	0.0618462	0	1	1	1	0.0445103	0.0734746	0.0603457	0.0557761	0.02	0.5876	100	1.7095	2__1_80
25	10	0	0	0	0	0.0312297	0.0432306	0.0343482	0.0876271	0	0	0	1	0.0334747	0.0450692	0.055437	0.0892691	0.02	0.701843	7.30821	1.85204	2__1_90
96	10	0	0	0	0	0.235257	0.256533	0.26631	0.237864	0	1	1	1	0.179058	0.194025	0.207811	0.186795	0.02	0.139834	3.62281	1.69118	2__2_100
7	10	2	0	0	0	0.0912253	0.0932269	0.0458141	0.0750059	2	1	1	1	0.0842673	0.0941358	0.0415265	0.0722673	0.02	0.083586	6.01525	1.63746	2__2_10
14	10	0	0	0	0	0.0388208	0.0606763	0.0402391	0.0560194	0	3	3	1	0.0357729	0.0686654	0.0595021	0.059464	0.02	0.127691	5.19727	1.39467	2__2_20
26	10	0	0	0	0	0.0331065	0.0713326	0.0716957	0.0886646	0	1	1	1	0.0296859	0.0581854	0.0639202	0.110336	0.02	0.483266	3.31338	1.71691	2__2_30
27	10	0	0	0	0	0.0437514	0.0681385	0.0614104	0.0487428	0	3	3	2	0.044682	0.0845158	0.0789707	0.0569225	0.02	0.300546	3.39095	1.43966	2__2_40
41	10	0	0	0	0	0.0209002	0.129743	0.153622	0.0590155	0	1	1	1	0.0213583	0.100743	0.119697	0.103013	0.02	0.150346	1.4607	11.9849	2__2_50
17	10	0	0	0	0	0.0476046	0.0501187	0.0273478	0.0739763	0	1	1	1	0.0447331	0.0551343	0.0418762	0.0825786	0.02	0.41842	1.82528	2.29926	2__2_60
42	10	2	2	2	2	0.0518713	0.0948801	0.0891652	0.0748338	2	5	5	5	0.0419738	0.105029	0.0932701	0.0899228	0.02	0.127748	1.32836	6.55473	2__2_70
62	10	0	0	0	0	0.126486	0.167876	0.165581	0.119529	0	3	3	3	0.102022	0.162385	0.156778	0.132294	0.02	0.189017	3.41732	1.54159	2__2_80
47	10	0	0	0	2	0.0908727	0.116482	0.123515	0.101877	0	1	1	3	0.0787922	0.128423	0.120788	0.111701	0.02	0.19917	3.75974	1.54269	2__2_90
53	10	0	0	0	0	0.0344557	0.0814575	0.0603097	0.140905	0	0	0	1	0.0296633	0.0805313	0.0559907	0.148278	0.02	0.997197	4.50663	1.99012	2__3_100
10	10	0	0	0	0	0.0479564	0.0650728	0.0435973	0.0689197	2	1	1	0	0.0374899	0.112832	0.0986384	0.0772399	0.02	0.465739	4.5222	2.16661	2__3_10
12	10	0	0	0	0	0.0458587	0.0790839	0.0382852	0.077249	0	0	0	0	0.0460271	0.076418	0.0509671	0.0943971	0.02	0.461892	3.8882	2.11475	2__3_20
22	5	0	0	0	0	0.0477475	0.0461805	0.0335599	0.466978	0	0	0	0	0.0399598	0.196732	0.28925	0.375254	0.02	0.723367	9.7901	1.63783	2__3_30
28	10	2	0	0	0	0.0268125	0.0557512	0.10604	0.321698	2	1	1	0	0.0266833	0.216769	0.190919	0.239995	0.02	0.650976	5.15781	2.09643	2__3_40
47	10	0	0	0	0	0.0258621	0.0940771	0.079683	0.308367	0	3	3	0	0.0250073	0.141852	0.1376	0.270003	0.02	0.984469	5.13331	2.00259	2__3_50
46	10	0	0	0	0	0.0303283	0.0573146	0.0632107	0.171173	0	1	1	1	0.026632	0.0877619	0.0848921	0.243368	0.02	0.992001	5.97384	1.89999	2__3_60
28	10	1	0	0	0	0.030478	0.0629045	0.0893357	0.244683	1	0	0	0	0.0283577	0.0670192	0.181519	0.182346	0.02	0.999996	5.42566	2.04908	2__3_70
71	10	0	0	0	0	0.0221073	0.0646248	0.0690893	0.0705794	0	1	1	1	0.0247255	0.063254	0.0600447	0.0674116	0.02	0.578458	4.43369	1.99255	2__3_80
71	10	0	0	0	0	0.011927	0.0530286	0.0400242	0.0394229	0	1	1	0	0.0122652	0.059875	0.0467283	0.0474404	0.02	0.500967	4.82795	1.88511	2__3_90
93	10	0	0	0	0	0.0717185	0.187879	0.0803135	0.122745	0	0	0	0	0.0550639	0.160841	0.0985575	0.173275	0.02	0.999998	7.91006	1.38611	2__4_100
7	6	0	0	0	0	0.070134	0.0855659	0.0353373	0.228426	0	1	1	0	0.0717091	0.179735	0.129905	0.215034	0.02	0.425688	5.68381	1.39605	2__4_10
19	10	0	2	2	0	0.0367315	0.0549152	0.0413597	0.0524317	2	2	2	1	0.0336296	0.0810621	0.0990987	0.0528474	0.02	0.597787	3.81417	1.82896	2__4_20
19	10	0	0	0	2	0.0675122	0.0744978	0.0583611	0.162389	0	1	1	2	0.0549943	0.125423	0.121524	0.264093	0.02	0.471741	4.65501	1.64613	2__4_30
39	10	0	0	0	0	0.0412791	0.0655105	0.0614963	0.0712029	0	1	1	1	0.0400938	0.0608954	0.0562926	0.0657163	0.02	0.502356	5.87623	1.55161	2__4_40
24	10	0	0	0	0	0.0354576	0.0564139	0.0416101	0.0870401	0	1	1	0	0.0349567	0.0958398	0.0816957	0.0861796	0.02	0.783816	5.1134	1.62113	2__4_50
31	10	0	0	0	0	0.016158	0.0376841	0.0391575	0.0763026	0	0	0	0	0.0185105	0.039181	0.0365291	0.0829682	0.02	0.805825	4.63619	1.58733	2__4_60
31	10	0	0	0	0	0.029605	0.0421465	0.0335875	0.059367	0	1	1	0	0.0294479	0.0539795	0.0321997	0.0715745	0.02	1	5.97361	1.58293	2__4_70
78	10	0	0	0	0	0.0684607	0.122326	0.115473	0.0522618	0	1	1	1	0.0542194	0.0946946	0.108312	0.110895	0.02	0.408434	5.59072	1.46514	2__4_80
90	10	0	0	0	0	0.0240396	0.150867	0.185161	0.186882	0	1	1	0	0.0226386	0.182679	0.181315	0.151955	0.02	0.960002	6.9396	1.40829	2__4_90
25	10	0	4	4	2	0.0170572	0.031045	0.0369458	0.0626052	0	5	5	3	0.0174263	0.0608057	0.0490906	0.0950473	0.02	0.18914	11.6145	1.96719	2__5_100
6	10	1	0	0	0	0.0723734	0.124687	0.0513431	0.0486457	1	1	1	1	0.0840959	0.127117	0.0758392	0.0733352	0.02	0.197402	8.34355	1.63853	2__5_10
15	10	0	0	0	0	0.0394739	0.0957535	0.0210484	0.117304	0	3	3	1	0.0345499	0.11923	0.103883	0.160943	0.02	0.164592	8.11046	2.04654	2__5_20
26	10	0	0	0	0	0.0329952	0.0590688	0.0719999	0.194918	0	0	0	0	0.0305345	0.050417	0.172238	0.156134	0.02	0.210034	4.28357	1.97766	2__5_30
25	10	0	2	2	2	0.0431617	0.0580595	0.0572114	0.0632078	0	3	3	3	0.0436328	0.080636	0.0618537	0.104801	0.02	0.173151	11.3144	1.95434	2__5_40
44	10	0	0	0	0	0.0254493	0.0560315	0.0732368	0.217359	0	1	1	0	0.0246082	0.139382	0.12307	0.209682	0.02	0.189319	4.66669	2.22014	2__5_50
58	10	0	0	0	0	0.0303321	0.064216	0.0531553	0.0888133	0	1	1	1	0.0314274	0.0620732	0.0543147	0.102662	0.02	0.236819	6.78609	2.04848	2__5_60
9	10	0	0	0	0	0.0641305	0.0781232	0.0320885	0.133041	0	1	1	0	0.0568907	0.121581	0.105888	0.157692	0.02	0.278494	8.82073	1.61792	2__5_70
56	10	0	0	0	0	0.0255416	0.046486	0.0711289	0.0401057	0	1	1	0	0.0227482	0.097154	0.0895673	0.0780201	0.02	0.289324	18.2864	1.78208	2__5_80
89	10	0	0	0	0	0.0770897	0.120134	0.129715	0.0456221	0	3	3	3	0.0632806	0.109095	0.112654	0.0932534	0.02	0.168048	5.58668	2.02786	2__5_90
67	10	0	0	0	0	0.038241	0.0836782	0.115001	0.135195	0	1	1	1	0.0395706	0.0798358	0.108479	0.151059	0.02	0.75033	6.88779	1.62843	2__6_100
3	5	0	0	0	0	0.0532939	0.114473	0.0772187	0.179732	0	1	1	0	0.051025	0.220514	0.145246	0.231924	0.02	0.0906043	1.03265	0.882809	2__6_10
10	10	0	0	0	0	0.0550345	0.0757066	0.0315762	0.0697462	0	1	1	1	0.0475258	0.067373	0.0434561	0.0934598	0.02	0.206562	3.79684	1.52254	2__6_20
18	10	0	0	0	0	0.0514115	0.0812173	0.0419813	0.14858	0	1	1	0	0.0436113	0.173938	0.176366	0.270792	0.02	0.38919	12.7922	1.70978	2__6_30
27	10	0	0	0	0	0.0284886	0.0369765	0.0605745	0.0695155	0	0	0	0	0.0271165	0.0352241	0.0618762	0.0696534	0.02	0.292664	5.00297	1.96372	2__6_40
45	10	2	2	2	0	0.0497543	0.0370617	0.0652183	0.327611	2	2	2	0	0.0440814	0.0392262	0.126941	0.245723	0.02	0.999994	11.1837	1.66468	2__6_50
23	10	2	0	0	0	0.0555099	0.0463474	0.0291122	0.0976815	2	1	1	1	0.052659	0.0722072	0.0639716	0.142226	0.02	0.439734	10.0479	1.59957	2__6_60
38	10	0	0	0	0	0.0797855	0.106458	0.0931693	0.0561241	0	1	1	0	0.0599245	0.0942255	0.0933207	0.119925	0.02	0.14342	6.503	1.56215	2__6_70
67	10	0	2	2	2	0.0608069	0.079752	0.119747	0.0708424	0	2	2	2	0.0506959	0.157834	0.155137	0.0731774	0.02	0.541646	33.4346	1.58866	2__6_80
75	10	0	0	0	0	0.0318049	0.0804024	0.108791	0.111378	0	1	1	1	0.0316408	0.0778189	0.09067	0.169898	0.02	0.738341	6.45134	1.77085	2__6_90
99	10	0	0	0	0	0.050592	0.0748386	0.146425	0.0553479	0	1	1	1	0.0394251	0.0661945	0.126092	0.0645706	0.02	0.24973	5.2406	1.75691	2__7_100
5	6	0	0	0	0	0.0770782	0.056706	0.0464602	0.396561	0	0	0	0	0.0635317	0.179661	0.269202	0.298509	0.02	0.999999	2.49273	1.74704	2__7_10
20	10	0	0	0	2	0.0363764	0.0370155	0.048965	0.273866	0	0	0	2	0.0349029	0.034851	0.157641	0.206589	0.02	0.405825	8.85507	1.42442	2__7_20
20	10	0	0	0	0	0.0538165	0.0658367	0.0644267	0.106987	0	0	0	0	0.0436144	0.178992	0.18439	0.128226	0.02	0.20873	2.92535	1.66578	2__7_30
32	10	2	2	2	2	0.0284894	0.10562	0.0943448	0.0401556	2	3	3	3	0.031324	0.0953997	0.0877906	0.10132	0.02	0.999999	2.92194	1.38704	2__7_40
46	10	0	0	0	0	0.0720181	0.125302	0.139048	0.100065	0	1	1	1	0.0678564	0.115108	0.131155	0.100051	0.02	0.999998	4.05088	1.15711	2__7_50
37	10	0	0	0	0	0.0442797	0.0782771	0.103204	0.179002	0	1	1	0	0.0383205	0.129124	0.123754	0.226209	0.02	0.260527	3.40413	1.94831	2__7_60
69	10	4	2	2	2	0.104064	0.131054	0.158237	0.128388	4	5	5	5	0.0805527	0.103097	0.123792	0.100327	0.02	1	6.18889	1.0259	2__7_70
75	10	0	0	0	0	0.0249446	0.112747	0.143178	0.191688	0	1	1	0	0.0219484	0.163941	0.161607	0.206815	0.02	0.23289	4.63836	1.79224	2__7_80
69	10	2	2	2	2	0.093667	0.129663	0.127003	0.110169	2	5	5	5	0.0738979	0.104749	0.103593	0.0913436	0.02	0.999996	5.62058	1.04725	2__7_90
60	10	0	0	0	0	0.0329581	0.0473651	0.0814177	0.0308266	0	1	1	1	0.0331903	0.0816674	0.0725012	0.0796801	0.02	0.15864	14.219	1.93011	2__8_100
5	5	0	0	0	0	0.103366	0.126586	0.0561244	0.451758	0	0	0	0	0.0948084	0.258908	0.292501	0.354123	0.02	0.434877	8.80873	1.65793	2__8_10
19	10	0	0	0	0	0.0343513	0.0544616	0.024027	0.083308	0	2	2	1	0.0346502	0.0947755	0.0680486	0.129684	0.02	0.12305	13.9468	1.8324	2__8_20
15	10	0	0	0	0	0.030303	0.0406959	0.0390028	0.0612963	0	1	1	1	0.0260853	0.0807325	0.0732858	0.131937	0.02	0.166808	7.13892	1.51567	2__8_30
30	10	0	0	0	0	0.0769904	0.0964495	0.0994316	0.0771349	0	1	1	1	0.0614682	0.136141	0.123938	0.215278	0.02	0.262742	10.7559	1.6508	2__8_40
43	10	0	0	0	0	0.0605145	0.0751319	0.0700996	0.0520273	0	1	1	1	0.0591091	0.0983048	0.0778285	0.078882	0.02	0.288313	13.2072	1.66699	2__8_50
20	5	0	0	0	2	0.0304768	0.119877	0.0177203	0.344026	0	0	0	2	0.0245974	0.242274	0.25166	0.269784	0.02	0.105326	11.1088	2.22506	2__8_60
58	10	0	0	0	0	0.0760533	0.0508156	0.0962316	0.0884214	0	1	1	1	0.0758706	0.0504501	0.0956577	0.0879533	0.02	0.107492	11.3941	2.15321	2__8_70
57	10	0	0	0	0	0.112563	0.0800885	0.139852	0.0991842	0	2	2	1	0.10809	0.0871938	0.135053	0.0972363	0.02	0.162772	100	1.82753	2__8_80
24	10	0	0	0	0	0.0393202	0.0806441	0.0278547	0.0449522	0	1	1	1	0.0370766	0.0873484	0.0413892	0.0777326	0.02	0.185186	54.2462	1.94807	2__8_90
38	10	3	0	0	0	0.0512891	0.059971	0.0592546	0.0533403	3	1	1	1	0.0447753	0.0938535	0.0908343	0.127126	0.02	0.312804	26.9248	1.84462	2__9_100
9	8	0	0	0	0	0.110613	0.169961	0.0648442	0.154937	0	0	0	0	0.100684	0.177673	0.156959	0.191356	0.02	0.238396	20.3254	1.89027	2__9_10
19	10	0	0	0	0	0.0223895	0.0549209	0.0326982	0.048307	0	1	1	1	0.0252912	0.0532407	0.0287107	0.0585922	0.02	0.19678	5.16625	2.09403	2__9_20
8	10	0	0	0	0	0.0500119	0.058676	0.0492844	0.103051	0	1	1	1	0.0451288	0.0538359	0.0514401	0.0994056	0.02	0.274742	11.3854	1.77763	2__9_30
38	10	1	0	0	0	0.0467348	0.0621238	0.0599551	0.0594553	1	3	3	1	0.0405221	0.0934427	0.0851174	0.149617	0.02	0.170369	8.14275	2.27016	2__9_40
38	10	0	0	0	0	0.0354752	0.0397217	0.0439364	0.0574001	0	3	3	3	0.0360456	0.0761669	0.0785563	0.0907415	0.02	0.257718	10.6977	1.91082	2__9_50
56	10	0	0	0	0	0.0271428	0.0471585	0.0556586	0.139627	0	3	3	1	0.0281584	0.0750952	0.07407	0.143006	0.02	0.632261	99.9999	1.63985	2__9_60
65	10	0	0	0	0	0.0193979	0.063896	0.0742378	0.196602	0	1	1	0	0.0155018	0.120625	0.115729	0.266454	0.02	1	41.5017	1.69803	2__9_70
71	10	0	0	0	0	0.0259633	0.0701736	0.0897759	0.27285	0	1	1	0	0.025507	0.0858744	0.0796872	0.245367	0.02	0.999998	33.4322	1.74381	2__9_80
48	10	0	0	0	0	0.0427311	0.0802484	0.0978988	0.263364	0	0	0	0	0.0337455	0.109654	0.160333	0.211604	0.02	0.742654	100	1.63314	2__9_90
