# Supplementary material for: A coarse-graining, ultrametric approach to resolve the phylogeny of prokaryotic strains with frequent homologous recombination
Source: BMC Evol Biol. 2020 May 7;20:52. doi: 10.1186/s12862-020-01616-5 (PMC7204016; doi:10.1186/s12862-020-01616-5)
Supplement: Supplementary file 2 — Additional file 2 Analyses of the real genomes in the GLOOME-test: b-number of the E. coli core genes used to make the ‘super-gene’ sequences, strains in each test-group, and also the GLOOME posterior likelihood (GPL) of the reconstructed trees. [file 12862_2020_1616_MOESM2_ESM.xls]

## Sheet: Strains
group ID	Genbank Accession Numbers
0	CP001063	CP000468	AP009240	AE014073	CP000266	CU928145	FN649414	U00096	AP009048	CU928161
100	CP000946	CP002797	CP001665	CP002185	AP009240	CP000266	AP010953	CP001164	CP000036	CP001846
101	AE005174	CP000034	CP000800	CP001855	FN554766	CP000819	AP009048	CP002167	CP001396	CU928161
102	CU928164	AP010958	CP000802	FN554766	U00096	CP001671	AP012030	AE005674	CP000036	BA000007
103	AE014075	CP002185	CP002516	CP000247	CP002967	CP001509	CP001383	FN649414	CU928161	CP000036
104	AE005174	AE014075	CU928164	CP002185	AP009240	CP000819	CP000243	AP012030	CU651637	CP001846
105	CP000946	CP000468	CP002185	CP001637	CP000247	CP000802	FN554766	CP001671	AP012030	CP000036
106	AE005174	CP001969	CP000970	CP000247	CP000266	CP001671	AP010953	CP001396	CU928161	BA000007
107	CP000034	CP000468	CP002797	CP002516	CP000970	CP000247	CP000948	CP002729	CU651637	AE005674
108	AE005174	CP000946	CP000034	CP000468	CP001637	AE014073	AP010958	AP010953	AE005674	BA000007
109	CP000946	CP002797	CP002185	CP002516	FM180568	CP001509	CP000819	AP010953	CP002729	AE005674
10	CP001855	CP002797	CU928163	AM946981	AP009240	CP000247	AP010958	FN554766	CP002167	CP000038
110	AE005174	AP010960	CP001665	AE014073	CP001671	CP001396	CP001164	CU928161	CU928160	CP001846
111	CP000946	AE014075	CP000468	CP002516	CP002185	AE014073	CP000802	AP012030	AP010953	CP001368
112	AP010960	CP001969	CP001855	CP002516	CP001637	AP009240	CP000802	FN554766	AP009378	CP000038
113	CP000948	AP010958	CP002967	FN554766	CP001383	CP000243	CP000038	CU928161	AE005674	CP001846
114	CP002516	CP002967	CP000948	CP000802	U00096	CP000819	CP000038	CP001396	CP000036	CU928161
115	CP002797	CU928163	AM946981	CP001637	CP002967	FN554766	AP009378	AP012030	AP010953	CP002729
116	AE005174	AE014075	CP001063	CP000468	CU928163	CP000243	CU651637	CP002729	CP001368	CU928160
117	CP001969	AE014075	CP001063	CP002185	CP002967	FN554766	CP001383	CP000038	CU928161	BA000007
118	AE005174	CP001855	CP001063	CU928164	CP000468	CP002967	CP000802	AP009378	CU928162	AP009048
119	CP002797	CP000970	AM946981	CP001637	AP010958	CP000243	CP001671	AP012030	CU928161	CP001846
11	AE005174	CP000946	CU928163	AP010958	CP000802	CP000243	CP002167	AP010953	CP001846	BA000007
120	CP000800	CU928163	CP002185	CP000247	FN649414	CU928162	CP001368	CP000036	AE005674	CU928161
121	CP000946	AE014075	CP001665	CP002185	U00096	CP000819	CP000243	CP002729	CP001846	BA000007
122	AP010960	CP002797	CP001665	AP009240	CP002967	FN554766	CU928162	CP002729	CU928161	CP001368
123	CP001969	CP001063	CP001665	CP002185	FM180568	CP001383	AE005674	CU928161	CP000036	BA000007
124	CP001969	CP000946	AM946981	AP009240	CP001637	CP000802	CP001383	CP001671	AP010953	AE005674
125	AE005174	CP001855	AE014073	AP009378	CP001509	CP001383	CP001671	AP010953	CU651637	CP001846
126	AP010960	CP001063	CP000468	CP001665	CU928163	CP001637	CP001509	CP001383	CU928145	BA000007
127	CP000266	AP010958	CP001383	CP000819	AP010953	CU651637	CP002729	CU928160	CP000036	BA000007
128	CP001969	AE014075	CP000946	CP000800	CP002185	AM946981	AE014073	CP002167	CP001671	CP001396
129	CP001969	CP001855	CP000034	CP002516	CP000970	AM946981	AP009240	CP000247	CP001509	CU928162
12	CP001969	CP000946	CP001855	CP000948	FN554766	CP000243	CP002167	CP002729	CU928160	BA000007
130	CP001969	AE014075	CP000034	CP000800	CP000266	AP009378	U00096	FN649414	CP002167	CU928161
131	CP001969	CP001855	CP000970	CP002516	AP010958	CP000266	AP010953	CP002729	CP001396	CP000036
132	CP001855	CP002797	CP002185	CP000970	AP009240	CP000247	CP002167	CP001671	CP001368	CU928161
133	AE014075	CU928164	CU928163	AM946981	CU928162	AP010953	CP000038	CP002729	AE005674	CP000036
134	AE014075	CP001855	CP002797	CP001665	CP000970	CP000802	AP009378	CP001383	CU928162	CP002167
135	CP002185	AP010958	CP000802	FN649414	CP000819	CP001671	AP012030	AP010953	CP001164	CU928160
136	CP001665	CP000970	CP002185	AM946981	CP000247	CP000819	CU928162	CP001396	CP001164	CU928160
137	AP010960	CP001969	CP001063	CP001665	AP010958	CP001509	FN649414	U00096	AP009048	AP010953
138	CP000468	AM946981	CP000266	AP009378	CP001509	CP001383	CP000819	AP010953	AE005674	CP001846
139	AP010960	CP002516	AM946981	CP000948	CU928145	U00096	CP001671	AP010953	CP000036	BA000007
13	CP000946	CP000034	CU928164	CP001637	CP000948	AP010958	CP001383	CP000819	CP000243	CP000036
140	CP001969	CP000946	CP000034	AM946981	CP000802	FM180568	AP009378	CP002729	CP001846	BA000007
141	AP010960	CP000468	CU928163	AP010958	CP000948	CP000802	CP001509	FN649414	AP009048	CP002729
142	AE014075	CP001063	AP009240	CP000247	U00096	CP001383	AP012030	CP002729	CP001396	CP000036
143	CP000946	CP000800	CP001063	CP002797	CU928163	AP009240	CP000247	CP000266	U00096	AP012030
144	CU928164	CU928163	CP002516	FN649414	CU928145	CU928162	CP000038	CU928161	CP000036	AE005674
145	CU928164	CP001665	CP000970	CP001637	CP000948	CP000266	U00096	AP010953	CU651637	BA000007
146	AP010960	AE005174	CP000034	AM946981	AP009048	AP010953	CU651637	CP001846	CU928160	AE005674
147	AP010960	AE005174	CP002797	CP001637	CP002967	U00096	CP000243	CP002167	CP000038	CU651637
148	CP000800	CP001665	CP002516	CP001637	CP000247	CP000802	U00096	CP000243	AP009048	BA000007
149	CU928163	CP000247	CP000948	AP009378	FM180568	AP009048	CP001164	CP002729	CU928160	BA000007
14	AP010960	CP002797	CP001637	CP001383	CP001671	AP012030	AP010953	CP002729	CP001396	CP001846
15	AE005174	CP000800	CP001063	CP000468	CP002967	FM180568	CP001164	CU651637	AE005674	CU928160
16	CP000946	CP001855	CP002797	CP002516	CP002185	CP002967	AE014073	CP000819	CU928162	CP002167
17	CP001855	CP002797	AM946981	AP010958	FM180568	U00096	CP001671	CU651637	AE005674	BA000007
18	CU928164	CP001665	CP001637	CP002967	CP000266	AP009378	U00096	CP001671	CP000036	CP001846
19	CP001969	CP000946	CP001855	CP001665	CP000970	CP000247	CP000266	CU928145	FN649414	CP001164
1	CP000970	CP000948	CP000802	AP009378	U00096	CU928162	AP012030	CP001396	AE005674	CU928161
20	AE005174	AP010960	CU928163	CP002185	AM946981	CP001637	AP010958	AP009378	CP000819	CU651637
21	AE005174	CU928163	AM946981	AP010958	CP001509	U00096	AP009048	AP010953	CP000038	CP001368
22	AP010960	AE005174	AE014075	CP000266	CP000802	CU928145	FN649414	CP001671	AE005674	CP001846
23	CP000034	CP000800	CP001855	CU928164	CU928163	CP000970	CP001509	AP010953	CP001396	CP000036
24	CP001855	CU928164	CP002516	CP001637	AP009378	AP009048	CP002167	CP001671	CP001396	AE005674
25	CP000946	CP001855	CP001665	AP010958	AE014073	FM180568	FN649414	U00096	CP001671	CP001164
26	AP010960	CP001969	CP000034	CP001063	CU928163	CP000243	CU928162	CP001164	CU928160	CP000036
27	CP000800	CU928164	CP001665	CP002516	CP001637	AE014073	CP001509	CP001164	AE005674	CU928161
28	CP000800	CP002185	CP002516	CP000247	CP000948	AP010958	FN649414	CP000819	CP001396	CP000036
29	CP001969	CP001063	AE014073	AP010958	AP009378	CP001509	CP000038	CU651637	CP001846	CP001368
2	CP000946	AE014075	CP001855	CU928164	CP002185	CP001637	FM180568	CP001383	AP010953	CP001368
30	CP001063	CU928163	CP000970	FN554766	FM180568	CP001509	CP001383	CU928145	CP001164	CP002729
31	CP001855	CU928163	CP002185	CP000266	CP000802	CU928145	CP000038	CU651637	CP000036	CU928161
32	AP010960	CP001855	CP000468	CP002516	CP000266	CP000948	AP009378	CU928145	CP001396	CP001164
33	CP000946	CU928164	CP001665	CP000970	CP001637	CP000247	CP001509	AP009378	U00096	AE005674
34	AP010960	AE005174	CP001969	CP001665	AM946981	CP001637	CP000247	FM180568	CU928162	CP001671
35	CP001969	CU928164	AE014073	CU928145	FN649414	CP000819	CP001671	AP010953	CP000038	CP002729
36	CP000946	CP000034	CP000247	CP001509	AP009378	FN649414	AP009048	CU651637	AE005674	CU928161
37	CP000034	CP000800	CP001063	CU928163	FN554766	AP009378	CU928145	CU928162	CP001368	CP001846
38	CP000034	CP000468	CP002185	CP000948	CP000266	U00096	CP001383	CP002167	CP001396	AE005674
39	CP002516	CP000970	CP002967	FN554766	CU928145	U00096	CP000819	CU928162	CP001671	CU651637
3	AE005174	CP000468	CP002797	CU928163	CP002967	CP000802	CP000243	AP009048	CP002729	CU928161
40	AP010960	CU928163	CP002185	AM946981	CP000247	CP000948	FN554766	U00096	CP000819	CP001164
41	CP000468	CP002185	AP009378	U00096	AP009048	CP002167	CP000038	CU651637	CP001368	CU928161
42	CP001063	AM946981	CP001637	AP010958	CU928145	CP001383	AP010953	CU928161	CP001368	AE005674
43	CP000034	CP001063	AM946981	CP000247	CP000948	CP000802	U00096	CU928162	CU651637	BA000007
44	AP010960	CP002797	AP009240	CP000247	CP000266	CP001383	CP000243	CP001368	CU928160	CP000036
45	AE014075	CP001855	CU928163	CP001637	AP009240	CP000266	CP000802	U00096	CP000819	CP001671
46	CP000946	AE014075	CP000800	CP000034	CP001665	CP000247	CP002967	AP010958	CP001509	AE005674
47	AP010960	CP001855	CP000800	CP001063	AE014073	CP000948	CP000802	AP009378	U00096	CP001368
48	CP001969	CP001855	CP001063	CP000468	CP002185	CP001509	CP001383	CP000819	AP009048	AP012030
49	CP000800	CP000468	CP002797	CU928163	AM946981	U00096	CP000243	CP002167	CU928160	CU928161
4	AP010960	AE014075	CP000800	CP001855	CU928164	CP000802	CP001509	CP001671	AP010953	CP001396
5	AE005174	CP000034	CU928164	AM946981	AP009240	CP001509	AP009048	AP012030	CU651637	CU928160
6	CP000034	CP002967	AP010958	AE014073	FN554766	U00096	CP001396	CP000036	CP001368	BA000007
7	CU928164	CP001665	CP000970	CP001637	CP002967	CP000802	CP000819	AP010953	CU651637	CU928160
8	CP002797	CP000970	AP009240	FM180568	AP012030	CP000038	CP000036	CU928161	CP001368	AE005674
9	CP001063	CU928163	AP009378	CU928145	CP001383	AP009048	CP002167	AP012030	AE005674	BA000007

## Sheet: list_of_core_genes
# core genes in K-12 bnumbers
b0019
b0020
b0025
b0026
b0027
b0029
b0031
b0032
b0033
b0046
b0048
b0049
b0050
b0051
b0052
b0054
b0055
b0058
b0082
b0083
b0084
b0085
b0086
b0087
b0088
b0089
b0090
b0091
b0092
b0093
b0094
b0096
b0097
b0099
b0102
b0109
b0110
b0111
b0112
b0113
b0114
b0116
b0118
b0119
b0120
b0121
b0122
b0123
b0125
b0126
b0127
b0128
b0131
b0132
b0133
b0134
b0142
b0143
b0144
b0145
b0146
b0149
b0151
b0152
b0153
b0154
b0155
b0156
b0157
b0159
b0161
b0163
b0166
b0167
b0168
b0169
b0171
b0172
b0174
b0175
b0176
b0177
b0178
b0179
b0181
b0182
b0183
b0184
b0185
b0187
b0189
b0190
b0192
b0194
b0195
b0196
b0197
b0199
b0200
b0207
b0208
b0209
b0210
b0212
b0213
b0214
b0215
b0219
b0220
b0222
b0223
b0224
b0237
b0238
b0239
b0242
b0243
b0369
b0376
b0377
b0379
b0380
b0381
b0382
b0384
b0385
b0386
b0388
b0390
b0393
b0397
b0399
b0401
b0402
b0405
b0406
b0407
b0408
b0409
b0410
b0411
b0413
b0414
b0415
b0417
b0418
b0420
b0421
b0424
b0425
b0426
b0433
b0434
b0436
b0438
b0439
b0440
b0441
b0442
b0443
b0444
b0446
b0447
b0448
b0450
b0451
b0452
b0454
b0456
b0457
b0463
b0464
b0465
b0467
b0469
b0470
b0471
b0472
b0474
b0475
b0477
b0487
b0488
b0489
b0490
b0657
b0658
b0659
b0660
b0661
b0662
b0674
b0676
b0677
b0678
b0679
b0680
b0683
b0684
b0685
b0686
b0687
b0688
b0707
b0708
b0710
b0711
b0713
b0720
b0721
b0722
b0723
b0724
b0726
b0727
b0728
b0729
b0733
b0735
b0736
b0737
b0738
b0741
b0742
b0751
b0753
b0754
b0755
b0773
b0774
b0775
b0776
b0777
b0778
b0779
b0780
b0781
b0782
b0783
b0785
b0791
b0793
b0794
b0796
b0797
b0799
b0800
b0801
b0804
b0807
b0809
b0810
b0814
b0815
b0817
b0818
b0819
b0820
b0822
b0824
b0825
b0826
b0827
b0829
b0831
b0838
b0840
b0841
b0846
b0847
b0848
b0849
b0850
b0851
b0852
b0853
b0854
b0857
b0858
b0859
b0861
b0862
b0863
b0864
b0866
b0867
b0869
b0870
b0871
b0872
b0873
b0874
b0876
b0877
b0878
b0881
b0885
b0886
b0887
b0888
b0889
b0890
b0891
b0892
b0893
b2029
b2026
b2025
b2024
b2023
b2022
b2021
b2020
b2019
b2016
b2015
b2014
b2011
b0896
b0902
b0904
b0905
b0907
b0908
b0910
b0911
b0914
b0918
b0919
b0920
b0921
b0922
b0923
b0924
b0925
b0926
b0927
b0928
b0929
b0930
b0932
b0937
b0945
b0946
b0947
b0948
b0949
b0950
b0951
b0952
b0954
b0956
b0957
b0960
b0961
b0962
b0963
b0965
b0966
b0969
b0970
b0972
b0975
b0976
b0979
b0980
b0995
b0999
b1000
b1013
b1045
b1047
b1048
b1054
b1056
b1057
b1059
b1061
b1062
b1063
b1064
b1065
b1066
b1067
b1069
b1071
b1072
b1073
b1079
b1084
b1086
b1090
b1091
b1092
b1095
b1096
b1097
b1098
b1099
b1100
b1101
b1103
b1105
b1106
b1107
b1109
b1110
b1111
b1113
b1114
b1115
b1117
b1123
b1124
b1125
b1128
b1129
b1130
b1131
b1132
b1133
b1134
b1135
b1136
b1174
b1175
b1176
b1179
b1180
b1181
b1183
b1185
b1186
b1187
b1188
b1189
b1191
b1192
b1203
b1204
b1205
b1206
b1207
b1208
b1209
b1210
b1211
b1212
b1213
b1215
b1216
b1218
b1219
b1222
b1223
b1225
b1226
b1227
b1232
b1234
b1236
b1237
b1238
b1241
b1245
b1246
b1247
b1248
b1249
b1250
b1251
b1252
b1253
b1254
b1256
b0522
b0523
b0524
b0526
b0527
b0529
b1260
b1263
b1264
b1266
b1267
b1271
b1272
b1274
b1275
b1277
b1278
b1279
b1280
b1282
b1286
b1288
b1290
b1291
b1292
b1293
b1294
b1303
b1304
b1306
b1308
b1321
b1322
b1323
b1324
b1325
b1342
b1344
b1376
b1378
b1380
b1413
b1501
b1528
b1529
b1530
b1539
b1540
b1592
b1593
b1594
b1595
b1598
b1599
b1602
b1603
b1604
b1605
b1606
b1607
b1608
b1611
b1612
b1613
b1614
b1618
b1620
b1622
b1623
b1624
b1627
b1628
b1629
b1630
b1631
b1632
b1633
b1634
b1638
b1639
b1640
b1641
b1642
b1644
b1646
b1649
b1651
b1652
b1654
b1656
b1657
b1659
b1660
b1661
b1662
b1664
b1670
b1672
b1676
b1679
b1681
b1682
b1685
b1686
b1687
b1688
b1693
b1702
b1703
b1704
b1708
b1709
b1710
b1711
b1714
b1716
b1719
b1723
b1724
b1725
b1726
b1727
b1728
b1739
b1740
b1741
b1743
b1744
b1747
b1749
b1752
b1753
b1756
b1763
b1764
b1765
b1766
b1767
b1768
b1779
b1780
b1781
b1782
b1804
b1805
b1806
b1807
b1808
b1809
b1813
b1814
b1816
b1819
b1820
b1822
b1825
b1829
b1830
b1837
b1839
b0198
b1844
b1850
b1851
b1852
b1854
b1856
b1969
b1857
b1858
b1859
b1860
b1861
b1863
b1865
b1866
b1870
b1871
b1874
b1875
b1876
b1900
b1905
b1907
b1908
b1912
b1913
b1976
b1991
b1992
b2064
b2065
b2066
b2077
b2079
b2102
b2103
b2104
b2113
b2114
b2125
b2126
b2128
b2132
b2133
b2134
b2135
b2136
b2141
b2143
b2144
b2148
b2152
b2156
b2157
b2159
b2162
b2167
b2174
b2175
b2176
b2178
b2179
b2180
b2183
b2184
b2186
b2188
b2193
b2194
b2195
b2196
b2197
b2200
b2201
b2202
b2203
b2204
b2205
b2206
b2207
b2211
b2212
b2214
b2231
b2232
b2234
b2235
b2236
b2239
b2240
b2241
b2242
b2243
b2244
b2256
b2257
b2260
b2262
b2263
b2264
b2265
b2266
b2267
b2276
b2277
b2278
b2279
b2280
b2281
b2282
b2283
b2284
b2285
b2286
b2287
b2288
b2289
b2290
b2295
b2296
b2299
b2300
b2302
b2303
b2304
b2306
b2307
b2308
b2309
b2311
b2312
b2313
b2314
b2315
b2316
b2317
b2318
b2319
b2320
b2321
b2323
b2324
b2325
b2328
b2329
b2330
b2340
b2341
b2342
b2344
b2346
b2347
b2374
b2375
b2378
b2379
b2386
b2388
b2392
b2393
b2398
b2399
b2400
b2410
b2412
b2413
b2414
b2416
b2417
b2421
b2424
b2425
b2426
b2428
b2432
b2433
b2434
b2435
b2438
b2439
b2462
b2463
b2466
b2467
b2471
b2472
b2473
b2474
b2475
b2476
b2477
b2478
b2480
b2493
b2494
b2496
b2497
b2498
b2499
b2500
b2501
b2502
b2507
b2508
b2511
b2512
b2513
b2514
b2515
b2516
b2517
b2522
b2523
b2525
b2526
b2527
b2528
b2529
b2530
b2531
b2532
b2534
b2536
b2551
b2552
b2553
b2554
b2555
b2556
b2557
b2559
b2561
b2564
b2565
b2566
b2567
b2568
b2569
b2570
b2571
b2572
b2573
b2575
b2576
b2579
b2580
b2582
b2583
b2584
b2585
b2586
b2592
b2593
b2594
b2595
b2599
b2600
b2601
b2602
b2606
b2608
b2609
b2610
b2615
b2616
b2620
b2663
b2664
b2665
b2667
b2669
b2670
b2671
b2675
b2676
b2678
b2682
b2683
b2688
b2689
b2698
b2700
b2701
b2709
b2711
b2721
b2722
b2727
b2728
b2729
b2730
b2732
b2733
b2742
b2743
b2744
b2745
b2746
b2747
b2748
b2749
b2750
b2751
b2752
b2753
b2762
b2764
b2765
b2766
b2767
b2777
b2779
b2780
b2781
b2790
b2791
b2792
b2793
b2794
b2795
b2796
b2798
b2804
b2806
b2808
b2810
b2811
b2812
b2818
b2819
b2820
b2821
b2822
b2823
b2824
b2827
b2828
b2829
b2830
b2831
b2832
b2834
b2835
b2836
b2837
b2838
b2839
b2889
b2890
b2892
b2893
b2894
b2895
b2896
b2898
b2899
b2903
b2904
b2906
b2907
b2908
b2909
b2910
b2912
b2913
b2914
b2916
b2922
b2923
b2924
b2925
b2926
b2927
b2935
b2936
b2937
b2938
b2942
b2944
b2946
b2947
b2948
b2949
b2950
b2951
b2952
b2954
b2955
b2958
b2959
b2960
b2961
b2963
b2988
b2989
b2991
b2992
b2993
b2994
b2995
b2996
b2998
b3002
b3003
b3005
b3006
b3008
b3009
b3011
b3012
b3014
b3018
b3019
b3023
b3024
b3025
b3026
b3028
b3030
b3031
b3032
b3033
b3034
b3035
b3037
b3038
b3040
b3041
b3042
b3052
b3053
b3054
b3056
b3058
b3064
b3066
b3067
b3071
b3081
b3084
b3087
b3088
b3089
b3090
b3094
b3095
b3096
b3099
b3100
b3103
b3106
b3124
b3125
b3146
b3148
b3149
b3150
b3152
b3155
b3156
b3157
b3158
b3159
b3160
b3161
b3162
b3163
b3164
b3165
b3166
b3167
b3168
b3169
b3170
b3172
b3175
b3176
b3177
b3179
b3181
b3182
b3183
b3184
b3187
b3188
b3193
b3194
b3195
b3196
b3197
b3198
b3199
b3200
b3201
b3202
b3204
b3205
b3206
b3207
b3209
b3210
b3211
b3213
b3221
b3222
b3223
b3224
b3225
b3226
b3228
b3229
b3230
b3231
b3232
b3235
b3236
b3237
b3238
b3239
b3244
b4472
b3247
b3248
b3249
b3251
b3252
b3253
b3255
b3256
b3257
b3258
b3259
b3260
b3261
b3279
b3281
b3282
b3284
b3287
b3288
b3289
b3294
b3295
b3296
b3297
b3298
b3300
b3301
b3303
b3304
b3305
b3306
b3307
b3308
b3309
b3310
b3311
b3313
b3315
b3317
b3319
b3320
b3321
b4006
b4005
b4003
b4002
b4001
b4000
b3999
b3998
b3996
b3995
b3994
b3993
b3991
b3990
b3988
b3987
b3985
b3982
b3981
b3340
b3341
b3344
b3346
b3347
b3352
b3353
b3356
b3357
b3358
b3359
b3360
b3361
b3364
b3365
b3366
b3367
b3368
b3384
b3385
b3386
b3387
b3389
b3390
b3396
b3397
b3398
b3399
b3400
b3401
b3403
b3404
b3405
b3406
b3407
b3409
b3412
b3414
b3415
b3416
b3424
b3425
b3426
b3428
b3429
b3430
b3431
b3432
b3433
b3434
b3437
b3438
b3439
b3440
b3448
b3454
b3455
b3456
b3457
b3458
b3459
b3460
b3461
b3462
b3463
b3465
b3467
b3469
b3471
b3472
b3473
b3475
b3476
b3477
b3478
b3479
b3480
b3481
b3492
b3493
b3494
b3495
b3497
b3498
b3499
b3500
b3503
b3507
b3509
b3510
b3511
b1473
b1476
b1482
b1491
b1492
b3521
b3522
b3523
b3524
b3525
b3527
b3529
b3540
b3541
b3543
b3547
b3553
b3554
b3559
b3590
b3603
b3604
b3605
b3606
b3607
b3608
b3609
b3611
b3612
b3613
b3614
b3616
b3617
b3619
b3620
b3621
b3630
b3631
b3632
b3633
b3635
b3639
b3640
b3641
b3642
b3644
b3646
b3648
b3649
b3650
b3651
b3652
b3653
b3654
b3655
b3663
b3666
b3667
b3668
b3669
b3671
b3673
b3674
b3675
b3685
b3686
b3687
b3688
b3689
b3698
b3700
b3701
b3704
b3705
b3706
b3710
b3712
b3714
b3724
b3725
b3726
b3727
b3728
b3730
b3732
b3733
b3739
b3741
b3742
b3743
b3744
b3745
b3747
b3752
b4480
b3764
b3770
b3772
b3773
b3774
b3775
b3778
b3780
b3783
b3784
b3785
b3786
b3787
b3789
b3790
b3791
b3792
b4481
b3793
b3794
b3795
b3802
b3804
b3805
b3807
b3809
b3811
b3812
b3813
b3816
b3857
b3858
b3859
b3865
b3866
b3867
b3868
b3869
b3870
b3871
b3885
b3886
b3887
b3891
b3892
b3893
b3895
b3901
b3904
b3908
b3910
b3911
b3912
b4484
b3915
b3916
b3919
b3920
b3922
b3923
b3924
b3926
b3927
b3930
b3931
b3932
b3933
b3935
b3938
b3939
b3940
b3941
b3952
b3953
b3955
b3956
b3957
b3958
b3959
b3960
b3961
b3962
b3963
b3964
b3965
b3967
b3820
b3821
b3823
b3825
b3826
b3829
b3831
b3832
b3833
b3834
b3835
b3836
b3838
b3839
b3842
b3843
b3844
b3845
b3847
b3848
b3849
b3850
b4020
b4022
b4024
b4025
b4027
b4028
b4030
b4039
b4040
b4042
b4043
b4044
b4046
b4049
b4052
b4053
b4054
b4056
b4057
b4065
b4105
b4115
b3117
b3116
b3114
b4136
b4138
b4139
b4141
b4143
b4144
b4147
b4149
b4150
b4151
b4152
b4154
b4155
b4159
b4161
b4162
b4169
b4170
b4171
b4172
b4173
b4174
b4175
b4177
b4178
b4179
b4180
b4188
b4189
b4190
b4191
b4200
b4203
b4208
b4209
b4210
b4211
b4212
b4216
b4218
b4219
b4220
b4221
b4222
b4226
b4232
b4233
b4234
b4235
b4237
b4238
b4239
b4241
b4242
b4243
b4244
b4245
b4255
b4258
b4259
b4260
b4262
b4263
b4360
b4361
b4362
b4363
b4367
b4371
b4373
b4374
b4375
b4377
b4378
b4379
b4381
b4383
b4384
b4388
b4389
b4390
b4391
b4392
b4393
b4396
b4397
b4398
b4401
b0002
b0003
b0004
b0006
b0008
b0009
b0010
b0014
b0015
b0811
b0812

## Sheet: GPL
	nucleotide sequence				amino acid sequence
group ID	CGP	RAxML	ClonaFrameML	Gubbins	CGP	RAxML
0	-30007.5	-30473	-30687.2	-32672.3	-28618.9	-28944.5
100	-32988.6	-33123.3	-32636.9	-33507.7	-31732.6	-31761.5
101	-32029.9	-31690.6	-32279.7	-33687.8	-29969.1	-30585.6
102	-32926.5	-33300	-32946.7	-33275.9	-31981.8	-32062.6
103	-28973.1	-29451.4	-29224	-29965.4	-28157.1	-28641.2
104	-31962.7	-31888.7	-31717.9	-32434.8	-30682.8	-30931.3
105	-29439.5	-30380.4	-30747.5	-31481.8	-28449.5	-29040
106	-32663.7	-33148	-33320	-34788.9	-31264.4	-31644.7
107	-33916.1	-33195.6	-33228.6	-33493.6	-32514.1	-32636.5
108	-30849.8	-32293	-31680.1	-32379.9	-29870.6	-30146.6
109	-28046.6	-28285	-28341.6	-29128.8	-27402.5	-27808
10	-30891	-30560.6	-30521.5	-30890	-30219.8	-30302.8
110	-32619.2	-33930.6	-33137.8	-34232.6	-31152.2	-31791.1
111	-31634.9	-31608.5	-31668.7	-32177	-30968.4	-31206.8
112	-30022.7	-29722.6	-29801.8	-30100.5	-29291.3	-29387
113	-34320.2	-33903.5	-34337.9	-35639.2	-32406.9	-32506.5
114	-24956.5	-26255.3	-25963	-27009.4	-24063.9	-25221.1
115	-29617.9	-30487	-30909.4	-32122.2	-28719.5	-29301.3
116	-36028.2	-36280.6	-35990.4	-37281.5	-34135.3	-34301.5
117	-34393.3	-34463.1	-34971.2	-36128.5	-33196.4	-33579.1
118	-33519.2	-32768.8	-32699.3	-33082.1	-32040.8	-32067.6
119	-31827.4	-32049.3	-33107.4	-34859.7	-30199.9	-30834.9
11	-31315.5	-33055.8	-32119.6	-33431.4	-29902.4	-30178.9
120	-34105.7	-33712.9	-33747.9	-34055.8	-33123.5	-32911.3
121	-30813.1	-31004.1	-31016.7	-32237.6	-29726.6	-30195.1
122	-32667.9	-32398.4	-32442.4	-32667.3	-32112.3	-32150.3
123	-34014.5	-33723.9	-33991.8	-35049.1	-32375.5	-32390.4
124	-30474.5	-30779.1	-30349.8	-31027.7	-29467.1	-29523.1
125	-31874	-32427.4	-31833.3	-32668.6	-30131.9	-30567.1
126	-32878.4	-32651.2	-33166.5	-33684.2	-32005.5	-32084.1
127	-33191.9	-33307.1	-32864.5	-33403.2	-32179.4	-32164.4
128	-31766	-32553.6	-31895.8	-33408.9	-29910.9	-30380.8
129	-29481.6	-29957.2	-29744.6	-30337.6	-28454	-29149.8
12	-32425.2	-33517.3	-32732.4	-33746.8	-30836.7	-31116.7
130	-32842.5	-33114.5	-32808.4	-33762.9	-31184.5	-31500.5
131	-32518.3	-32224.9	-32271.3	-32297.4	-31725.8	-31359.4
132	-31486.2	-30921.4	-31546.2	-32557.1	-30660.1	-30699.2
133	-35220.3	-34617.4	-34665.3	-34991.3	-34067.1	-34000.9
134	-32977.8	-32324	-32622.1	-33258.2	-31649.4	-31690
135	-30179.1	-30129.9	-30163.3	-30552.9	-29881.5	-29780.9
136	-28307.8	-28507.6	-28774.8	-29484.1	-27542.1	-27976.9
137	-27210.8	-27858	-28106.3	-29290.2	-26252.8	-26802.2
138	-28992.8	-29697.6	-29454.4	-30228.4	-27636.7	-28211.3
139	-30410.8	-31047.8	-30841.4	-31830.2	-29455.5	-30202.3
13	-31785.4	-32365.5	-31932.6	-32332.7	-30634.6	-31079.9
140	-32663	-32547.6	-32205.8	-33065.9	-31309	-31471
141	-29265	-29803.7	-29850.8	-30381	-28611.9	-29223
142	-30698.3	-31180.7	-30799.2	-31614.3	-29639.1	-30007.8
143	-30813.8	-31110.3	-30742.9	-31372.8	-29685.7	-29893.8
144	-32329.3	-31698.5	-31757.6	-31909	-31378.9	-30991.2
145	-29742.8	-30433	-30063.3	-30684.2	-28637.2	-29443.9
146	-31601.4	-31611.2	-31312	-32392	-30204	-30367.7
147	-32037.2	-32734.5	-32102.1	-33060.9	-30390.5	-30626.5
148	-27297.9	-28256.5	-27981	-28580.1	-26895.2	-27364.3
149	-32529.5	-33461.3	-32905.2	-34061	-30699.2	-31285.4
14	-31145.4	-32119.8	-32327.8	-33402.1	-30135.4	-30661.5
15	-34233.8	-35573.6	-34774.8	-35929.9	-32729.2	-33322
16	-27259.1	-27994.7	-27665.9	-28228.5	-26455.9	-27071.5
17	-31452	-31527.3	-31143.3	-31571.7	-30439	-30738
18	-30030	-30071.4	-29744.4	-30009.9	-28990.9	-29002
19	-31249.9	-31081.1	-31138.2	-31280.2	-30685.7	-30745.6
1	-27803.7	-28784.6	-28226.1	-29085.2	-26182.8	-27197.6
20	-29154.5	-29206.6	-29308.6	-29814.8	-28550.6	-28949.9
21	-26469.8	-28934.6	-28151	-29500.4	-25585.9	-26812.4
22	-33926.4	-33925.1	-33903.2	-34831.5	-32475.3	-32661.1
23	-32977.8	-32488.2	-32345.2	-32781.7	-31555.4	-31647.7
24	-27793.1	-28127	-27935.6	-28416.4	-26553.3	-27153.4
25	-30991.7	-30862.9	-30862	-31246.4	-30419.3	-30471.7
26	-36582.8	-36841.2	-36143.7	-37110.6	-34352.7	-34596.3
27	-30143.8	-29979.2	-30363.5	-31118.8	-29006.8	-29046.5
28	-27775.2	-29009.8	-28897.8	-29924.8	-26841.8	-27991.9
29	-33411.2	-33168.1	-32940.4	-33705.3	-31998.1	-32020.5
2	-33781.4	-33465.4	-33369.8	-33693.9	-32908.3	-32870.4
30	-34737.1	-34366	-34300	-34522.8	-33529.8	-33599.3
31	-30316.9	-30277.9	-30020.3	-30413.5	-29317.3	-29243.8
32	-31977.9	-32626.1	-32404.1	-33022.5	-30699.3	-31605.7
33	-26206.3	-26410.4	-26554.3	-27420	-25339	-25725
34	-30327	-29926	-30409.1	-30826.4	-29646.9	-29916.3
35	-33148	-32569.4	-32694.7	-33063.1	-32228.7	-32164.5
36	-28506.7	-28354.9	-28451.2	-28777.5	-27874.3	-27945.5
37	-35116	-34725.3	-34355	-35311.1	-33203	-33265.6
38	-28916.2	-29601.7	-29532.7	-30527.4	-27523.3	-28465.3
39	-28551.7	-28185.8	-28459.3	-28856.1	-27645.8	-27894.9
3	-34941.4	-34471	-34739.4	-36156.7	-32893.3	-33107.1
40	-29171.9	-30163.4	-30002.7	-30742	-28115.2	-29405
41	-30643.8	-31096.3	-31407	-32922.8	-28675.7	-29147.9
42	-32938.8	-33150.6	-32785.9	-33410.7	-31746	-31772.9
43	-31625	-32278.4	-31901	-32647.9	-30606.4	-31432
44	-33997.1	-34181.1	-33688.2	-34393.8	-33185.9	-33092
45	-30564.8	-30829.5	-30633.3	-31680.7	-28930.8	-29264
46	-31022.9	-30868.8	-31164.3	-31419.5	-30424.9	-30596.2
47	-32424.7	-32908.6	-32702	-33307.2	-31294.2	-32029.7
48	-29842.1	-30192.3	-29883.7	-31218	-27886.7	-28372.4
49	-32091.5	-32351.7	-32054.1	-33809.5	-29670	-29859.8
4	-32012.5	-31844.3	-31888.8	-33067.6	-30537.5	-30765.7
5	-27475.8	-28288.9	-27971.8	-28703.3	-26323.7	-27077.7
6	-32526.4	-32883.3	-32249	-33261.5	-30532.7	-30912.2
7	-28291.3	-28207.8	-28734.9	-29215.7	-27447.1	-27867.1
8	-33931.1	-33205.6	-33128.9	-33443.2	-32957	-32808.6
9	-32516.4	-32593.2	-32313.2	-32923.3	-30825.6	-30857.6

## Sheet: CGP_parameters
	nucleotide sequence				amino acid sequence
group ID	150*μ	ρ	θ (%)	δTE (%)	50*μ	ρ	θ (%)	δTE (%)
0	0.02	0.163571	7.69615	2.13198	0.02	0.0844911	20.7207	3.3789
100	0.02	0.213473	7.2182	2.03824	0.02	0.112755	35.3843	3.24682
101	0.02	0.02626	2.26115	35.0275	0.02	0.0741737	14.2335	3.7125
102	0.02	0.100817	4.52493	2.70375	0.02	0.0980191	17.5502	3.37888
103	0.02	0.134199	7.15154	2.24279	0.02	0.0556327	25.0623	4.23341
104	0.02	0.0288653	2.25598	30.6919	0.02	0.0636946	11.6612	3.99469
105	0.02	0.149711	7.52785	2.2465	0.02	0.0702543	18.1733	4.05761
106	0.02	0.0253776	2.29049	28.5345	0.02	0.0580968	9.5142	4.13079
107	0.02	0.0240586	2.26549	52.6235	0.02	0.0522286	18.6439	4.23723
108	0.02	0.156167	7.52144	2.07554	0.02	0.0581078	11.0133	3.52923
109	0.02	0.293264	9.43669	1.94875	0.02	0.100921	33.4597	3.56171
10	0.02	0.0975819	5.25516	2.53482	0.02	0.117004	13.6101	3.25482
110	0.02	0.0791387	4.79992	2.80954	0.02	0.148171	24.3587	2.91781
111	0.02	0.167681	7.22731	2.18776	0.02	0.105719	39.189	3.57516
112	0.02	0.0895252	4.92914	2.78511	0.02	0.107962	23.0895	3.49083
113	0.02	0.0943344	5.25748	2.54551	0.02	0.0714975	14.1853	3.60409
114	0.02	0.218032	6.08582	2.29933	0.02	0.0703357	78.5112	4.63156
115	0.02	0.226315	7.76869	2.10168	0.02	0.0710869	14.9015	3.92922
116	0.02	0.0665084	4.34217	2.91535	0.02	0.104014	11.0306	3.22996
117	0.02	0.0469864	3.24911	4.13009	0.02	0.0832235	22.9961	3.57934
118	0.02	0.0253271	2.26605	47.125	0.02	0.0543952	12.193	4.19141
119	0.02	0.0265212	2.26172	66.6667	0.02	0.085476	14.0744	3.61598
11	0.02	0.166637	8.58806	2.0081	0.02	0.140522	8.69147	2.89689
120	0.02	0.0818698	5.03823	2.64134	0.02	0.0641533	16.247	3.89417
121	0.02	0.247769	8.46314	2.05427	0.02	0.174296	39.9378	3.16485
122	0.02	0.0830455	4.41462	2.89764	0.02	0.131015	16.4523	3.15257
123	0.02	0.0927325	6.10939	2.41591	0.02	0.0956109	33.5614	3.46179
124	0.02	0.300723	10.7696	1.90648	0.02	0.0878782	11.7859	3.26838
125	0.02	0.0466388	3.6026	3.67723	0.02	0.082647	9.6821	3.42386
126	0.02	0.18815	7.08564	2.10069	0.02	0.0839534	10.3915	3.31922
127	0.02	0.234088	7.72396	1.94735	0.02	0.0916658	14.1002	3.00417
128	0.02	0.109599	6.34509	2.43553	0.02	0.101124	27.0517	3.5644
129	0.02	0.0682847	4.15673	3.09377	0.02	0.0913995	17.6885	3.51014
12	0.02	0.100809	5.59263	2.49514	0.02	0.101278	7.45915	3.63638
130	0.02	0.0216276	2.30421	47.4597	0.02	0.0667086	14.4851	3.76543
131	0.02	0.182661	8.0822	2.09617	0.02	0.0546014	14.1902	4.02577
132	0.02	0.0274029	2.26175	66.6667	0.02	0.0881534	22.7232	3.71305
133	0.02	0.156053	7.13147	2.12315	0.02	0.123243	15.2687	3.02047
134	0.02	0.0272897	2.30427	23.9281	0.02	0.100457	12.3305	3.27107
135	0.02	0.379524	8.42658	1.95709	0.02	0.125095	31.6348	3.25556
136	0.02	0.137965	5.84495	2.39839	0.02	0.113824	29.1795	3.52649
137	0.02	0.331715	8.09877	2.04439	0.02	0.0924722	23.4737	3.41181
138	0.02	0.126361	7.64391	2.12802	0.02	0.160284	26.9435	2.71546
139	0.02	0.204462	7.08043	2.18894	0.02	0.0793732	39.3489	4.00819
13	0.02	0.155054	6.04002	2.24664	0.02	0.0665187	14.142	3.55133
140	0.02	0.153409	8.20492	2.1183	0.02	0.137641	17.8946	2.91038
141	0.02	0.565722	10.3036	1.89819	0.02	0.0861919	9.27685	3.61202
142	0.02	0.144874	7.64488	2.23453	0.02	0.0966085	69.4062	3.95019
143	0.02	0.139973	6.85028	2.25583	0.02	0.107126	42.4532	3.68901
144	0.02	0.117504	5.502	2.37135	0.02	0.136585	24.6457	3.08956
145	0.02	0.0918614	4.15049	2.97043	0.02	0.0760721	15.6561	3.66489
146	0.02	0.10316	5.03775	2.57472	0.02	0.0856187	21.1602	3.3115
147	0.02	0.0236493	2.31593	60.2293	0.02	0.129828	64.5432	3.7478
148	0.02	0.16662	6.67923	2.33703	0.02	0.0793971	40.5857	4.26751
149	0.02	0.05607	3.6017	3.65866	0.02	0.0912061	20.6191	3.64743
14	0.02	0.062972	3.70834	3.68415	0.02	0.0828895	26.045	3.65104
15	0.02	0.0763562	4.99725	2.7224	0.02	0.0595582	20.3865	3.92388
16	0.02	0.0604729	3.99794	3.31316	0.02	0.0529801	16.5353	4.19501
17	0.02	0.0254625	2.34176	22.3392	0.02	0.0585393	9.01097	4.23994
18	0.02	0.0604996	3.46876	3.77584	0.02	0.0618604	18.7295	4.01805
19	0.02	0.136264	6.56948	2.23474	0.02	0.115296	10.7527	3.19478
1	0.02	0.0251232	2.28167	66.6666	0.02	0.0770196	20.0878	3.8294
20	0.02	0.15707	6.97018	2.23055	0.02	0.0553436	10.1388	4.25748
21	0.02	0.229017	5.39545	2.19003	0.02	0.0831594	20.5017	3.31525
22	0.02	0.118429	7.11672	2.2499	0.02	0.0782109	9.44652	3.49339
23	0.02	0.11367	4.80497	2.53493	0.02	0.116465	23.1175	3.23397
24	0.02	0.0245298	2.2823	66.6667	0.02	0.0536366	15.841	4.36637
25	0.02	0.15049	7.19517	2.21315	0.02	0.12317	16.7532	3.12071
26	0.02	0.0383506	2.97915	4.81192	0.02	0.118835	19.3653	3.05264
27	0.02	0.124192	4.9125	2.51479	0.02	0.0632744	16.4978	3.71328
28	0.02	0.295126	7.79588	2.08273	0.02	0.0330677	26.0146	5.52601
29	0.02	0.0946036	6.09571	2.40433	0.02	0.135297	21.8672	2.95125
2	0.02	0.0670298	3.92774	3.28159	0.02	0.143074	35.143	3.30337
30	0.02	0.164101	6.25178	2.14828	0.02	0.123218	9.5574	3.06796
31	0.02	0.125911	6.56053	2.26567	0.02	0.121099	27.1048	3.27298
32	0.02	0.0275223	2.35565	22.3574	0.02	0.0754103	24.5629	3.87821
33	0.02	0.141062	5.72372	2.436	0.02	0.097088	18.6914	3.53021
34	0.02	0.0252449	2.34296	35.6828	0.02	0.061994	11.7215	4.05134
35	0.02	0.23329	8.37814	1.97789	0.02	0.121875	8.02934	3.04684
36	0.02	0.0906503	5.40718	2.59185	0.02	0.0777177	16.9875	3.6214
37	0.02	0.0642023	4.15569	3.00462	0.02	0.0872988	12.8914	3.37642
38	0.02	0.0476185	3.85926	3.56144	0.02	0.0506176	30.1808	4.25422
39	0.02	0.0293604	2.21408	55.3124	0.02	0.0864594	16.8971	3.81387
3	0.02	0.0251505	2.23409	56.9188	0.02	0.126783	24.8828	3.27973
40	0.02	0.17591	6.17783	2.2918	0.02	0.118332	29.9789	3.5778
41	0.02	0.0229082	2.3028	66.6664	0.02	0.166364	84.566	3.57888
42	0.02	0.187845	6.56167	2.10303	0.02	0.0972583	20.9526	3.06171
43	0.02	0.089683	5.41673	2.65111	0.02	0.0942527	34.6979	3.70519
44	0.02	0.0874443	5.79799	2.50403	0.02	0.0970679	24.3107	3.3051
45	0.02	0.119408	6.041	2.40894	0.02	0.110978	17.721	3.35622
46	0.02	0.201691	8.4609	2.03165	0.02	0.078631	28.0561	3.72469
47	0.02	0.123871	7.07118	2.35077	0.02	0.0594692	20.0748	3.98098
48	0.02	0.201173	10.6596	2.04901	0.02	0.0606856	20.0377	3.9722
49	0.02	0.0246208	2.2336	66.6667	0.02	0.206709	32.8206	2.94476
4	0.02	0.119143	5.52389	2.58359	0.02	0.1275	23.8662	3.30987
5	0.02	0.147318	5.43197	2.38982	0.02	0.073285	14.0841	3.57201
6	0.02	0.047794	2.02214	29.1117	0.02	0.122538	74.3991	3.54327
7	0.02	0.26135	6.69676	2.1448	0.02	0.0901735	14.2388	3.49951
8	0.02	0.0284299	2.32649	16.3133	0.02	0.0617484	14.6645	3.84465
9	0.02	0.0855967	5.39484	2.54158	0.02	0.0649787	17.0988	3.68578
