# Supplementary material for: A coarse-graining, ultrametric approach to resolve the phylogeny of prokaryotic strains with frequent homologous recombination
Source: BMC Evol Biol. 2020 May 7;20:52. doi: 10.1186/s12862-020-01616-5 (PMC7204016; doi:10.1186/s12862-020-01616-5)
Supplement: Supplementary file 3 — Additional file 3. Analyses of the real genomes in the tree-pair-test: the unrooted symmetric distance, the unrooted branch score distance, and the rooted branch score distance between the pair of reconstructed trees in each test group. [file 12862_2020_1616_MOESM3_ESM.xls]

## Sheet: Tabellenblatt1
		Symmetric distance (unrooted)						Branch score distance (unrooted)						Branch score distance (rooted)
		nucleotide sequences				amino acid		nucleotide sequences				amino acid		nucleotide sequences				amino acid
group ID	no. of strains	CGP	RAxML	ClonalFrameML	Gubbins	CGP	RAxML	CGP	RAxML	ClonalFrameML	Gubbins	CGP	RAxML	CGP	RAxML	ClonalFrameML	Gubbins	CGP	RAxML
0	10	0	0	0	0	0	0	0.0165211	0.0165017	0.0244906	0.0171338	0.0251674	0.0337286	0.0155429	0.0165017	0.0244922	0.0171338	0.0216236	0.0337286
10	10	2	2	2	2	2	2	0.0379229	0.0317183	0.0253923	0.0267718	0.0245299	0.0481788	0.0286569	0.0317183	0.0253923	0.0267718	0.024473	0.0481788
11	10	1	4	4	2	0	2	0.0723617	0.057336	0.0554663	0.0293355	0.0818169	0.0625995	0.0542587	0.057336	0.0554643	0.0293355	0.0636683	0.0625995
12	10	1	2	2	2	0	2	0.0134711	0.047463	0.0392682	0.0335292	0.0159601	0.0581721	0.0140755	0.047463	0.0392683	0.0335292	0.013998	0.0581721
13	10	0	4	4	4	0	4	0.0834858	0.0642514	0.0578263	0.0498317	0.0250582	0.046808	0.0627164	0.0638957	0.0578263	0.0498317	0.0238222	0.046808
14	10	2	2	2	2	0	2	0.0423113	0.047468	0.0384709	0.0312643	0.0233231	0.0878849	0.0323131	0.0463027	0.038471	0.0312643	0.0234512	0.0899161
15	10	0	4	4	4	0	6	0.0136621	0.0388918	0.0339016	0.0303788	0.0185277	0.056731	0.0113886	0.0393486	0.0339017	0.0303788	0.0166777	0.056731
16	10	2	0	0	2	0	2	0.0143628	0.0158681	0.0137602	0.0298327	0.0293229	0.0352803	0.0143478	0.016503	0.0875131	0.0298327	0.0290354	0.0352803
17	10	0	0	0	0	0	2	0.0172625	0.0162962	0.0151038	0.0212617	0.0284971	0.0389119	0.0162762	0.0162962	0.0151037	0.0212617	0.028613	0.0389119
18	10	0	2	2	2	0	2	0.0365692	0.0476447	0.0399339	0.0465423	0.0181927	0.0582074	0.0284217	0.0476447	0.0399339	0.0465423	0.0175253	0.0658948
19	10	0	0	0	0	1	4	0.0884957	0.0234189	0.0105425	0.00799589	0.0411649	0.05174	0.0658388	0.0234189	0.0105424	0.00799589	0.0404185	0.05174
1	10	0	0	0	0	0	0	0.0560168	0.0325174	0.017251	0.0322446	0.0382058	0.0604981	0.0414404	0.0375988	0.0172512	0.0322446	0.0386317	0.0620855
20	10	0	0	0	0	3	2	0.00957199	0.0174928	0.0118171	0.0190141	0.0359013	0.0282192	0.00920101	0.0174928	0.0118171	0.0190141	0.0354523	0.0282192
21	10	0	0	0	0	0	0	0.010969	0.0293536	0.0195454	0.033356	0.0420246	0.0686085	0.010722	0.0293536	0.0195453	0.033356	0.0403305	0.0686085
22	10	0	0	0	0	1	2	0.0129607	0.0169624	0.0180499	0.0225875	0.0377994	0.0301129	0.0128203	0.0169624	0.0180499	0.0225875	0.0374404	0.0301129
23	10	0	0	0	2	0	2	0.0147237	0.0189564	0.0159708	0.0210879	0.0395123	0.0626285	0.0159131	0.0189564	0.0159708	0.0210879	0.0424919	0.0626285
24	10	2	6	6	0	1	8	0.0605446	0.0514852	0.0433486	0.0223425	0.0255392	0.0589031	0.0449288	0.0535036	0.0433486	0.0223425	0.0255462	0.0589544
25	10	0	0	0	0	2	2	0.0142019	0.017459	0.00813187	0.0177389	0.0355265	0.0314779	0.0111787	0.017459	0.00813185	0.0177389	0.0350677	0.0323782
26	10	0	0	0	0	0	2	0.0169763	0.0124874	0.0168484	0.0182864	0.0266376	0.0383918	0.0167591	0.0151593	0.0168484	0.0182864	0.0292269	0.0391247
27	10	0	0	0	0	5	0	0.0302256	0.0189565	0.00540482	0.0211812	0.0554718	0.0366376	0.0281498	0.0189565	0.00540476	0.0211812	0.0555859	0.0366376
28	10	0	2	2	2	2	2	0.0208249	0.0321184	0.0346443	0.0243779	0.0669097	0.0655411	0.0165969	0.0321184	0.0346442	0.0243779	0.0670042	0.0676979
29	10	0	0	0	0	0	0	0.0122338	0.0161344	0.0137502	0.0134106	0.0370448	0.0423775	0.0127726	0.0161344	0.0137503	0.0134106	0.0322977	0.0423775
2	10	0	0	0	2	1	2	0.0395551	0.0190053	0.0130555	0.0333964	0.023686	0.0455047	0.0415917	0.0190053	0.0130558	0.0333964	0.0212394	0.0455047
30	10	0	2	2	2	0	2	0.0252708	0.0341351	0.0331904	0.0304294	0.0157198	0.0274912	0.0253883	0.0341351	0.0331904	0.0304294	0.0155605	0.0274912
31	10	0	0	0	0	0	0	0.00579323	0.018133	0.0116851	0.0149306	0.0168538	0.0503387	0.00579928	0.018133	0.0116851	0.0149306	0.0142072	0.0503387
32	10	0	6	6	4	1	4	0.0121911	0.0491813	0.0497329	0.0223216	0.0323964	0.0681259	0.0109157	0.0491813	0.0497296	0.0223216	0.0260753	0.0676975
33	10	1	4	4	8	0	0	0.00995806	0.0399808	0.0363915	0.0321086	0.0133111	0.0426526	0.00990335	0.0399808	0.0363915	0.0321086	0.0136164	0.0426526
34	10	0	0	0	0	3	2	0.104458	0.0255717	0.011101	0.01752	0.0711976	0.0542178	0.0808601	0.0312142	0.011101	0.259572	0.0556472	0.0551215
35	10	2	0	0	0	0	2	0.0177474	0.0192443	0.0193495	0.0173565	0.0207077	0.0485348	0.0142141	0.0246248	0.0939126	0.0173565	0.0207247	0.0589706
36	10	0	0	0	2	0	2	0.0328143	0.0201601	0.023905	0.0204162	0.024204	0.063562	0.0254483	0.0201601	0.0239049	0.0204162	0.0230761	0.063562
37	10	0	0	0	0	1	0	0.0439433	0.0137052	0.0174738	0.0174426	0.0240867	0.0396088	0.0375217	0.0173594	0.0174738	0.0174426	0.0241417	0.0396088
38	10	2	0	0	0	2	0	0.0659078	0.0187921	0.0130748	0.0264997	0.0347811	0.0285155	0.0652649	0.0250251	0.0635375	0.0264997	0.0343593	0.0285155
39	10	0	0	0	2	2	0	0.0617164	0.0193965	0.0145304	0.0255083	0.0456526	0.0332612	0.0502244	0.0193965	0.0145304	0.0255083	0.0456335	0.0332612
3	10	2	0	0	2	1	6	0.0174353	0.017775	0.0111107	0.0317143	0.0309895	0.0547571	0.0167668	0.017775	0.0111107	0.0317143	0.0307764	0.0561785
40	10	0	2	2	0	1	2	0.0225109	0.0286765	0.0219451	0.0207384	0.0322593	0.0333479	0.0215613	0.0286765	0.021945	0.0207384	0.0328219	0.0333479
41	10	2	0	0	4	4	0	0.048556	0.0172768	0.019498	0.0315937	0.0607802	0.0299491	0.0409802	0.0179109	0.019498	0.0580242	0.0590383	0.0302302
42	10	4	2	2	2	1	2	0.166187	0.0352053	0.0224922	0.0247212	0.0196179	0.0350595	0.132497	0.0352053	0.0224922	0.0247212	0.0189298	0.0350595
43	10	0	0	0	0	2	0	0.015346	0.00912058	0.0173022	0.0213287	0.0394608	0.0184597	0.014687	0.00912058	0.0173021	0.0213287	0.0393515	0.0184597
44	10	0	0	0	2	0	0	0.00642062	0.0220767	0.011605	0.0216569	0.0249672	0.0581203	0.00619425	0.0220767	0.011605	0.0216569	0.0221568	0.0581203
45	10	0	0	0	0	1	2	0.00968149	0.0199325	0.0116307	0.0125148	0.0326284	0.0416589	0.00892552	0.0199325	0.0116307	0.0125148	0.0322816	0.0416589
46	10	0	0	0	0	0	2	0.0640137	0.0174358	0.0111754	0.0170526	0.0363833	0.0529493	0.0507926	0.0181021	0.0832299	0.0170526	0.0357616	0.0529493
47	10	0	0	0	0	0	2	0.0183368	0.0288337	0.0106166	0.0178773	0.0261452	0.0559174	0.0141958	0.0288337	0.0106166	0.0178773	0.0224482	0.0559174
48	10	3	4	4	4	2	4	0.0279566	0.04026	0.038091	0.0266497	0.0235382	0.0523639	0.0228075	0.0400192	0.038091	0.0266497	0.0232936	0.0523639
49	10	0	2	2	2	1	0	0.010974	0.0318394	0.0284556	0.0279384	0.0279277	0.0382764	0.0105204	0.0318394	0.0284557	0.0279384	0.026463	0.0382764
4	10	2	0	0	2	1	2	0.00788198	0.0287678	0.0159815	0.0264184	0.0242105	0.0486075	0.00799348	0.0287678	0.0159816	0.0264184	0.0239395	0.0486075
50	10	0	0	0	0	0	0	0.00979357	0.0192242	0.0223736	0.0161222	0.0322415	0.0566701	0.00956402	0.0192242	0.0223737	0.0161222	0.0317454	0.0566701
51	10	2	0	0	0	0	0	0.0319988	0.027366	0.015805	0.0267769	0.0231227	0.0422336	0.0321043	0.027366	0.0158047	0.0267769	0.0204107	0.0422336
52	10	0	2	2	2	0	0	0.00971365	0.0364437	0.037454	0.0284848	0.0164742	0.0389626	0.00957792	0.0364437	0.0374539	0.0284848	0.0165409	0.0389626
53	10	0	2	2	2	3	0	0.0187924	0.0404695	0.0443849	0.0280235	0.0950958	0.0300356	0.0201275	0.0402852	0.044385	0.0280235	0.0743883	0.0295059
54	10	2	2	2	2	0	2	0.0404791	0.033369	0.0295191	0.0384465	0.0191915	0.0664295	0.0308187	0.033369	0.0295191	0.0384465	0.016809	0.0664295
55	10	0	0	0	0	3	0	0.011372	0.0217426	0.016794	0.0245825	0.0397419	0.0243213	0.0105617	0.0217426	0.016794	0.0245825	0.0374519	0.0243213
56	10	0	0	0	2	0	2	0.046018	0.0302516	0.0115079	0.0358498	0.0153638	0.0540573	0.0358284	0.0302516	0.0115079	0.0358498	0.0162283	0.054126
57	10	0	0	0	2	1	2	0.108389	0.0172865	0.0168976	0.0361269	0.0335847	0.0413934	0.0852226	0.0190703	0.0168976	0.0361269	0.0305335	0.0413934
58	10	0	2	2	2	1	0	0.0337749	0.0334676	0.035312	0.0437557	0.0356954	0.0483429	0.0283541	0.0337335	0.035312	0.0437557	0.0314153	0.0483429
59	10	0	0	0	0	3	0	0.0155605	0.0155588	0.0067063	0.0252038	0.0749075	0.0420079	0.0117728	0.0153229	0.00670626	0.0252038	0.0748853	0.0445811
6	10	2	2	2	0	1	2	0.0456578	0.0495004	0.047619	0.0219837	0.0381254	0.073821	0.0442767	0.0495004	0.047619	0.0219837	0.0395101	0.073821
60	10	1	4	4	2	0	2	0.0238035	0.0558295	0.0539402	0.0333568	0.0317212	0.0478341	0.0194444	0.0558295	0.0539358	0.0333568	0.0318373	0.0478341
61	10	0	2	2	4	1	4	0.0124796	0.0265794	0.0170176	0.0265374	0.03195	0.0527347	0.0106254	0.0265794	0.0170176	0.0265374	0.0290901	0.0527347
62	10	0	2	2	0	2	2	0.0241273	0.0337036	0.0347569	0.0357438	0.0380879	0.0451612	0.0193822	0.0356719	0.0993242	0.0357438	0.038079	0.0451612
63	10	1	4	4	4	2	0	0.0433163	0.0396519	0.0344728	0.0341705	0.0341847	0.0651228	0.0353216	0.0396519	0.0344728	0.0341705	0.0303518	0.0640643
64	10	0	2	2	2	0	2	0.0125851	0.0349982	0.0293641	0.0274901	0.0297805	0.0502627	0.0115309	0.0352406	0.029364	0.0274901	0.030123	0.0502627
65	10	0	0	0	0	0	0	0.123232	0.0177428	0.00937524	0.0159684	0.0309669	0.0330681	0.0953999	0.0177428	0.0093753	0.0159684	0.0319552	0.0347559
66	10	0	2	2	0	0	0	0.0477108	0.041773	0.0362192	0.0165446	0.0278019	0.0404242	0.0365655	0.041793	0.0362192	0.0165446	0.0266806	0.0390576
67	10	2	0	0	2	2	0	0.0306534	0.0121791	0.0090821	0.024856	0.0312513	0.0211225	0.02475	0.0121791	0.00908209	0.024856	0.0307182	0.0211225
68	10	0	2	2	2	0	2	0.0849801	0.037406	0.0287141	0.0335886	0.0214137	0.0358926	0.0642451	0.037406	0.0287139	0.0335886	0.0223275	0.0358926
69	10	0	2	2	2	0	4	0.115181	0.0327775	0.0277099	0.0266288	0.023251	0.0494007	0.0849441	0.0327775	0.02771	0.0266288	0.0233986	0.0499308
6	10	2	0	0	0	1	0	0.191124	0.0282466	0.0168134	0.0348682	0.027372	0.0529831	0.15036	0.0282466	0.0168134	0.0348682	0.0284853	0.0529831
70	10	2	0	0	0	2	4	0.0508027	0.0163102	0.0227226	0.0154366	0.0314607	0.0584912	0.0402572	0.0163222	0.0227226	0.0154366	0.0317014	0.0605464
71	10	0	2	2	0	0	4	0.0126236	0.0366239	0.0300487	0.0209418	0.017455	0.0484301	0.011868	0.0366239	0.0300487	0.0209418	0.0177795	0.0484301
72	10	0	2	2	0	1	0	0.057962	0.0294573	0.0263641	0.0130009	0.0147361	0.0277437	0.0494639	0.0294573	0.0263642	0.0130009	0.0149672	0.0277437
73	10	0	2	2	0	1	0	0.0488478	0.0302073	0.0190504	0.0217826	0.0312981	0.0438097	0.044197	0.0302073	0.0190504	0.0217826	0.0305319	0.0438097
74	10	0	0	0	2	0	4	0.107441	0.0351366	0.0186671	0.0540554	0.0227609	0.0959811	0.0799801	0.0347324	0.0186672	0.0540554	0.0230481	0.0968362
75	10	0	0	0	0	1	0	0.0207445	0.0160925	0.00898824	0.019867	0.0310045	0.0336529	0.0166956	0.0160925	0.00898824	0.019867	0.0300965	0.0336529
76	10	0	0	0	0	0	0	0.0473862	0.0185773	0.0121177	0.0168098	0.0375752	0.0568262	0.035493	0.0185773	0.0121178	0.0168098	0.0362948	0.0568262
77	10	0	0	0	0	2	0	0.091882	0.0226164	0.0236699	0.0317601	0.0554598	0.056188	0.0702681	0.0226164	0.0236702	0.0317601	0.0549003	0.056188
78	10	0	0	0	2	0	2	0.0732941	0.0232542	0.022308	0.0221683	0.0686466	0.0372641	0.0576529	0.0232542	0.0223078	0.0221683	0.0511729	0.0372641
79	10	4	0	0	2	2	0	0.089109	0.0187608	0.00710939	0.0280647	0.0336672	0.0361901	0.0880789	0.0210143	0.00710939	0.0280647	0.0329691	0.0361901
7	10	0	0	0	0	1	0	0.0197438	0.0141172	0.0164294	0.0132278	0.0194615	0.029252	0.0148749	0.0141172	0.0164295	0.0132278	0.018952	0.029252
80	10	0	0	0	0	1	0	0.0601577	0.0169823	0.0135283	0.0233448	0.0269315	0.0288898	0.0576463	0.0169823	0.0135283	0.0233448	0.025648	0.0288898
81	10	1	0	0	2	0	2	0.0111635	0.0185843	0.0148471	0.0349156	0.0230908	0.0497242	0.0117529	0.0195056	0.0148471	0.0349156	0.0252683	0.0633013
82	10	0	0	0	2	2	0	0.00613258	0.0161697	0.0132156	0.0215089	0.0366399	0.0306274	0.00503702	0.0161697	0.0132163	0.0215089	0.032205	0.0306274
83	10	0	0	0	2	1	2	0.0134171	0.0184419	0.0110291	0.027975	0.0706759	0.0503052	0.0122862	0.0184419	0.0110291	0.027975	0.0598824	0.0503052
84	10	1	2	2	2	0	0	0.0794544	0.0272718	0.0326889	0.0208142	0.0371065	0.0339965	0.0592697	0.0272718	0.0326889	0.0208142	0.0329783	0.0336716
85	10	2	4	4	2	2	4	0.157273	0.0620158	0.06039	0.0328707	0.0763703	0.076	0.116248	0.0627473	0.0603899	0.0328707	0.060497	0.0819862
86	10	2	2	2	0	0	0	0.0366798	0.0337091	0.032507	0.0216873	0.0251175	0.0467755	0.0282693	0.0426089	0.032507	0.0216873	0.0245219	0.0467755
87	10	0	0	0	0	1	2	0.0450149	0.0219388	0.0185169	0.0167511	0.0573474	0.0571318	0.0336434	0.0219388	0.0185169	0.0167511	0.0548269	0.0571318
88	10	0	2	2	0	1	0	0.0747824	0.0383215	0.0383953	0.0105176	0.0265471	0.0423163	0.0571522	0.0383215	0.0383953	0.0105176	0.0261474	0.0423163
89	10	0	0	0	0	2	0	0.0207506	0.0177921	0.00954255	0.021547	0.0264165	0.0444966	0.0162209	0.0177921	0.00954258	0.021547	0.0244954	0.0468375
8	10	2	0	0	0	0	0	0.056786	0.0104737	0.0121224	0.012209	0.0122112	0.0253305	0.0517755	0.0104737	0.0121224	0.012209	0.0125707	0.0253305
90	10	0	2	2	2	1	2	0.0132562	0.0436009	0.0549625	0.0332828	0.0208322	0.0342288	0.0113904	0.0436009	0.0549625	0.0332828	0.0206005	0.0342288
91	10	2	2	2	2	2	4	0.0209358	0.0290434	0.0228204	0.0239434	0.0274813	0.0437963	0.0185698	0.0290434	0.0228204	0.0239434	0.0272471	0.0437963
92	10	0	2	2	0	0	2	0.0224661	0.0379222	0.0449786	0.0229899	0.0245823	0.0329643	0.017719	0.0396495	0.0449786	0.0229899	0.0245878	0.0329643
93	10	0	2	2	2	2	0	0.0157531	0.0418553	0.0367216	0.0320797	0.0405736	0.0457119	0.0147037	0.0449484	0.0739833	0.0320797	0.0408867	0.0457119
94	10	2	2	2	2	0	0	0.0157062	0.0267435	0.0219525	0.0183049	0.018356	0.0274332	0.0142661	0.0267435	0.0219525	0.0183049	0.0183695	0.0274332
95	10	1	0	0	2	0	0	0.0386534	0.0200092	0.0190211	0.0377697	0.0294979	0.0548687	0.0295822	0.0200092	0.0190211	0.0377697	0.0266877	0.0548687
96	10	1	0	0	2	0	0	0.0454133	0.0120326	0.0158921	0.0255106	0.0274695	0.0309207	0.0443787	0.0117654	0.0158921	0.0255106	0.026329	0.0309207
97	10	2	0	0	0	1	2	0.0257202	0.0214392	0.0120793	0.0261222	0.0365697	0.0415134	0.0215099	0.0214392	0.0120793	0.0261222	0.0349646	0.0415134
98	10	0	0	0	0	0	0	0.0423972	0.0220973	0.0107086	0.0166936	0.0767331	0.0471464	0.0322814	0.0269971	0.0107086	0.0166936	0.0685934	0.0471464
99	10	2	4	4	2	1	4	0.0123913	0.0328179	0.0309994	0.0252097	0.0340757	0.0558477	0.0147302	0.0409706	0.0309993	0.0252097	0.033821	0.0562042
9	10	0	0	0	0	0	2	0.0933211	0.0157261	0.00963551	0.0226012	0.0221021	0.0371246	0.0686979	0.0189418	0.00963549	0.0226012	0.0233673	0.0371246
